# Supplementary material for: An Extensive Meta-Metagenomic Search Identifies SARS-CoV-2-Homologous Sequences in Pangolin Lung Viromes
Source: mSphere. 2020 May 6;5(3):e00160-20. doi: 10.1128/mSphere.00160-20 (PMC7203451; doi:10.1128/mSphere.00160-20)
Supplement: TABLE S1 [file mSphere.00160-20-st001.txt]

File	TotalReads	TotalBases	HitReads	HitKmers	MatchList
DRR023333_1	6243181	1667084289	1	17	X51522.1_phageP4:p8531a_m17
DRR027642_1	133932	74769093	0	0
DRR027643_1	175545	89568995	0	0
DRR053207_1	389643	46137596	0	0
DRR053207_2	389643	46084317	0	0
DRR053208_1	596864	124512374	0	0
DRR053208_2	596864	126069168	0	0
DRR053209_1	1476975	165712432	0	0
DRR053209_2	1476975	165549912	0	0
DRR053210_1	504665	108731314	0	0
DRR053210_2	504665	110172941	0	0
DRR053211_1	1290953	142370808	0	0
DRR053211_2	1290953	142711285	0	0
DRR053212_1	849768	189932544	0	0
DRR053212_2	849768	192547691	0	0
DRR053213_1	1104677	116154639	0	0
DRR053213_2	1104677	116172229	0	0
DRR053214_1	538718	105158861	0	0
DRR053214_2	538718	107232833	0	0
DRR053215_1	1751298	185134858	0	0
DRR053215_2	1751298	185081954	0	0
DRR053315_1	1412181	282878176	0	0
DRR053315_2	1412181	285136492	0	0
DRR098837_1	1279703	288884144	0	0
DRR098838_1	866419	187248500	0	0
DRR098839_1	251085	52591412	0	0
DRR098840_1	852397	193680317	0	0
DRR098841_1	731827	164687066	0	0
DRR098842_1	305305	67350982	0	0
DRR151114_1	5514662	887315319	0	0
DRR151114_2	5514662	916456318	0	0
DRR151115_1	5284467	830001669	0	0
DRR151115_2	5284467	854587287	0	0
ERR1078288_1	103694	414776	0	0
ERR1078288_2	103694	55656810	0	0
ERR1078289_1	44560	178240	0	0
ERR1078289_2	44560	24037817	0	0
ERR1078290_1	121938	487752	0	0
ERR1078290_2	121938	66031748	0	0
ERR1078291_1	195747	782988	0	0
ERR1078291_2	195747	105415596	0	0
ERR1078292_1	79184	316736	0	0
ERR1078292_2	79184	41659475	0	0
ERR1078293_1	121347	485388	0	0
ERR1078293_2	121347	65073890	0	0
ERR1078294_1	86171	344684	0	0
ERR1078294_2	86171	46665569	0	0
ERR1078295_1	71148	284592	0	0
ERR1078295_2	71148	38373604	0	0
ERR1078296_1	89418	357672	0	0
ERR1078296_2	89418	48396100	0	0
ERR1078297_1	129980	519920	0	0
ERR1078297_2	129980	70539430	0	0
ERR1078298_1	142142	568568	0	0
ERR1078298_2	142142	77343080	0	0
ERR1078299_1	74997	299988	0	0
ERR1078299_2	74997	40296320	0	0
ERR1097471_1	2055959	205325433	0	0
ERR1097472_1	6224540	795689664	0	0
ERR1097473_1	1628188	153972857	0	0
ERR1097474_1	4089824	524570481	0	0
ERR1097475_1	6915165	831889208	0	0
ERR1097476_1	1974823	201282420	0	0
ERR1097477_1	3319454	410853417	0	0
ERR1097478_1	1628448	163036766	0	0
ERR1097479_1	1835268	150390346	0	0
ERR1097480_1	3968660	475927568	0	0
ERR1097481_1	2190712	256982151	0	0
ERR1097482_1	1703985	142565807	0	0
ERR1097483_1	4802844	525902578	0	0
ERR1097484_1	4767530	359821114	0	0
ERR1097485_1	2720052	257408167	0	0
ERR1097486_1	3911232	402205484	0	0
ERR1097487_1	3351737	264869134	0	0
ERR1097488_1	3255847	328659468	0	0
ERR1097489_1	5220285	493483034	0	0
ERR1097490_1	4101540	421820293	0	0
ERR1097491_1	3220579	302831346	0	0
ERR1097492_1	4519600	385518049	0	0
ERR1097493_1	4997578	519136616	0	0
ERR1097494_1	2741239	178416386	0	0
ERR1097495_1	2867169	260156222	0	0
ERR1097496_1	3625764	308116037	0	0
ERR1097497_1	4761762	480446643	0	0
ERR1097498_1	4345431	470325102	0	0
ERR1097499_1	2639722	221690529	0	0
ERR1111011_1	25119064	2537025464	0	0
ERR1111011_2	25119064	2537025464	0	0
ERR1111173_1	23518864	2375405264	0	0
ERR1111173_2	23518864	2375405264	0	0
ERR1111174_1	20883540	2109237540	0	0
ERR1111174_2	20883540	2109237540	0	0
ERR1111175_1	23538231	2377361331	0	0
ERR1111175_2	23538231	2377361331	0	0
ERR1111176_1	23913300	2415243300	0	0
ERR1111176_2	23913300	2415243300	0	0
ERR1111177_1	24439371	2468376471	0	0
ERR1111177_2	24439371	2468376471	0	0
ERR1111178_1	25890603	2614950903	0	0
ERR1111178_2	25890603	2614950903	0	0
ERR1111179_1	22247430	2246990430	0	0
ERR1111179_2	22247430	2246990430	0	0
ERR1111180_1	26041430	2630184430	0	0
ERR1111180_2	26041430	2630184430	0	0
ERR1111181_1	29015548	2930570348	0	0
ERR1111181_2	29015548	2930570348	0	0
ERR1111182_1	21662020	2187864020	0	0
ERR1111182_2	21662020	2187864020	0	0
ERR1111183_1	25824923	2608317223	0	0
ERR1111183_2	25824923	2608317223	0	0
ERR1111184_1	24400067	2464406767	0	0
ERR1111184_2	24400067	2464406767	0	0
ERR1111185_1	26458084	2672266484	0	0
ERR1111185_2	26458084	2672266484	0	0
ERR1189628_1	2534670	762935670	0	0
ERR1189628_2	2534670	762935670	0	0
ERR1520028_1	3699620	1013810380	0	0
ERR1520029_1	2827444	793810551	0	0
ERR1520030_1	3867382	1028910151	0	0
ERR1520031_1	2807137	787543888	0	0
ERR1524226_1	68605	10286231	0	0
ERR1524227_1	54387	8150992	0	0
ERR1524228_1	69178	10370173	0	0
ERR1524229_1	69649	10442640	0	0
ERR1524230_1	66607	9982371	0	0
ERR1524231_1	67175	10082557	0	0
ERR1524232_1	66054	9891607	0	0
ERR1524233_1	51432	7729101	0	0
ERR1524234_1	62036	9303174	0	0
ERR1524235_1	70587	10569529	0	0
ERR1524236_1	69513	10420530	0	0
ERR1524237_1	81043	12105552	0	0
ERR1524238_1	24924	3730295	0	0
ERR1524239_1	82383	12367746	0	0
ERR1524240_1	16144	2421530	0	0
ERR1524241_1	122315	18348262	0	0
ERR1524242_1	60533	9081003	0	0
ERR1524243_1	90094	13449743	0	0
ERR1524244_1	75108	11251008	0	0
ERR1524245_1	40596	6090375	0	0
ERR1524246_1	61859	9270136	0	0
ERR1524247_1	30941	4638200	0	0
ERR1524248_1	153078	22964048	0	0
ERR1524249_1	85563	12832864	0	0
ERR1524250_1	95956	14392600	0	0
ERR1524251_1	77952	11693384	0	0
ERR1524252_1	66772	10001712	0	0
ERR1524253_1	59037	8855109	0	0
ERR1524254_1	108692	16304457	0	0
ERR1524255_1	48516	7264902	0	0
ERR1524256_1	92128	13810755	0	0
ERR1524257_1	94498	14175684	0	0
ERR1524258_1	84433	12662784	0	0
ERR1524259_1	131212	19686884	0	0
ERR1524260_1	117989	17706683	0	0
ERR1524261_1	95675	14356646	0	0
ERR1524262_1	119979	17985658	0	0
ERR1524263_1	66726	10009218	0	0
ERR1524264_1	44619	6691531	0	0
ERR1524265_1	67365	10104499	0	0
ERR1524266_1	74715	11211197	0	0
ERR1524267_1	96795	14506300	0	0
ERR1524268_1	43151	6472984	0	0
ERR1524269_1	111306	16662631	0	0
ERR1524270_1	61971	9292176	0	0
ERR1524271_1	108283	16237195	0	0
ERR1524272_1	100981	15187152	0	0
ERR1524273_1	108209	16214164	0	0
ERR1524274_1	58258	8745314	0	0
ERR1524275_1	31954	4789159	0	0
ERR1524276_1	19756	2962310	0	0
ERR1524277_1	43987	6599647	0	0
ERR1524278_1	57333	8586572	0	0
ERR1524279_1	34817	5213368	0	0
ERR1524280_1	45874	6908737	0	0
ERR1524281_1	39207	5880237	0	0
ERR1524282_1	17	2545	0	0
ERR1524283_1	34843	5248510	0	0
ERR1524284_1	27155	4075268	0	0
ERR1599944_1	465279	139583700	0	0
ERR1599944_2	465279	139583700	0	0
ERR162903_1	3196	47940	0	0
ERR162903_2	3196	1073179	0	0
ERR162905_1	53421	801315	0	0
ERR162905_2	53421	62421307	0	0
ERR162907_1	43544	653160	0	0
ERR162907_2	43544	48275522	0	0
ERR162909_1	67822	1017330	0	0
ERR162909_2	67822	79833880	0	0
ERR162911_1	52748	791220	0	0
ERR162911_2	52748	57124908	0	0
ERR162913_1	54838	822570	0	0
ERR162913_2	54838	71289872	0	0
ERR162915_1	39990	639840	0	0
ERR162915_2	39990	52472709	0	0
ERR162917_1	62064	930960	0	0
ERR162917_2	62064	75387497	0	0
ERR162919_1	26145	392175	0	0
ERR162919_2	26145	29560283	0	0
ERR162921_1	29035	435525	0	0
ERR162921_2	29035	32423411	0	0
ERR162923_1	12823	192345	0	0
ERR162923_2	12823	14498536	0	0
ERR162925_1	12480	49920	0	0
ERR162925_2	12480	137280	0	0
ERR162925_3	12480	13053947	0	0
ERR162927_1	28292	113168	0	0
ERR162927_2	28292	311212	0	0
ERR162927_3	28292	32878820	0	0
ERR162929_1	16877	67508	0	0
ERR162929_2	16877	185647	0	0
ERR162929_3	16877	19752990	0	0
ERR162931_1	32269	129076	0	0
ERR162931_2	32269	354959	0	0
ERR162931_3	32269	37964649	0	0
ERR162933_1	18556	74224	0	0
ERR162933_2	18556	204116	0	0
ERR162933_3	18556	25596974	0	0
ERR162935_1	18620	74480	0	0
ERR162935_2	18620	204820	0	0
ERR162935_3	18620	18122076	0	0
ERR162937_1	12707	50828	0	0
ERR162937_2	12707	139777	0	0
ERR162937_3	12707	17173565	0	0
ERR162939_1	16595	66380	0	0
ERR162939_2	16595	182545	0	0
ERR162939_3	16595	22034965	0	0
ERR1749786_1	160120	640480	0	0
ERR1749786_2	160120	16548562	0	0
ERR1749787_1	138941	555764	0	0
ERR1749787_2	138941	14675336	0	0
ERR1749788_1	165715	662860	0	0
ERR1749788_2	165715	39180085	0	0
ERR1749789_1	239014	956056	0	0
ERR1749789_2	239014	58749503	0	0
ERR1749790_1	177184	708736	0	0
ERR1749790_2	177184	41349273	0	0
ERR1749791_1	113542	454168	0	0
ERR1749791_2	113542	28098915	0	0
ERR1749792_1	25767	103068	0	0
ERR1749792_2	25767	5523988	0	0
ERR1749793_1	305191	1220764	0	0
ERR1749793_2	305191	71492160	0	0
ERR1749794_1	28217	112868	0	0
ERR1749794_2	28217	6388228	0	0
ERR1749795_1	256310	1025240	0	0
ERR1749795_2	256310	84569299	0	0
ERR1749796_1	189704	758816	0	0
ERR1749796_2	189704	69617792	0	0
ERR1749797_1	158065	632260	0	0
ERR1749797_2	158065	64848807	0	0
ERR1749798_1	51683	206732	0	0
ERR1749798_2	51683	20314990	0	0
ERR1749799_1	199388	797552	0	0
ERR1749799_2	199388	91106213	0	0
ERR1749800_1	233531	934124	0	0
ERR1749800_2	233531	100572845	0	0
ERR1749801_1	723577	2894308	0	0
ERR1749801_2	723577	312134556	0	0
ERR1749802_1	736239	2944956	0	0
ERR1749802_2	736239	310470482	0	0
ERR1823950_1	11407868	3400571671	0	0
ERR1823952_1	8629038	2566599611	0	0
ERR1823954_1	11507446	3427745904	0	0
ERR1840797_1	17138367	2587893417	0	0
ERR1840797_2	17138367	2587893417	0	0
ERR198829_1	7904849	600768524	0	0
ERR198829_2	7904849	600768524	0	0
ERR198830_1	2609066	198289016	1	2	X51522.1_phageP4:p3331s_m2
ERR198830_2	2609066	198289016	4	9	X51522.1_phageP4:p3327s_m3 p3352s_m1 p3353s_m3 p3491a_m2
ERR198831_1	11265387	856169412	0	0
ERR198831_2	11265387	856169412	0	0
ERR2002980_1	1612071	324450717	0	0
ERR2002980_2	1612071	324450717	0	0
ERR2002981_1	3617925	845030618	0	0
ERR2002981_2	3617925	845030618	0	0
ERR2002982_1	8449296	1800135931	0	0
ERR2002982_2	8449296	1800135931	0	0
ERR2002983_1	4452438	936691861	0	0
ERR2002983_2	4452438	936691861	0	0
ERR2031735_1	549233	100660016	11	145	X51522.1_phageP4:p1682s_m15 p1930s_m13 p4870a_m1 p5104s_m9 p7535a_m23 p7774a_m3 p8364a_m14 p8799a_m16 p9612s_m34 p9675s_m9 p10983s_m8
ERR2031735_2	549233	111477159	10	94	X51522.1_phageP4:p1897a_m3 p2137a_m6 p5300a_m8 p7327s_m19 p7635s_m6 p8227s_m10 p8565s_m5 p9833a_m16 p9913a_m13 p11100a_m8
ERR2031736_1	63006	9327769	0	0
ERR2031736_2	63006	10201876	0	0
ERR2031737_1	579606	122114681	0	0
ERR2031737_2	579606	134560857	0	0
ERR2031738_1	296097	56219911	0	0
ERR2031738_2	296097	61448569	0	0
ERR2031739_1	182	44721	0	0
ERR2031739_2	182	49099	0	0
ERR2031740_1	416344	86052817	0	0
ERR2031740_2	416344	93832367	0	0
ERR2031741_1	434958	90879290	3	15	X51522.1_phageP4:p2816s_m1 p10219s_m7(2)
ERR2031741_2	434958	100863799	0	0
ERR2031742_1	870027	184687560	0	0
ERR2031742_2	870027	201919452	0	0
ERR2031743_1	500316	87363741	0	0
ERR2031743_2	500316	97944898	0	0
ERR2031744_1	553344	120208043	0	0
ERR2031744_2	553344	130239340	0	0
ERR2031745_1	497444	83694211	0	0
ERR2031745_2	497444	96807135	0	0
ERR2031746_1	207544	48802147	0	0
ERR2031746_2	207544	52463927	0	0
ERR2031747_1	338143	73229914	0	0
ERR2031747_2	338143	79603234	0	0
ERR2031748_1	621430	126670213	0	0
ERR2031748_2	621430	136618500	0	0
ERR2031749_1	369195	70557762	0	0
ERR2031749_2	358914	55302510	0	0
ERR2031750_1	613105	121547709	0	0
ERR2031750_2	613105	132813542	0	0
ERR2031751_1	576708	106486166	0	0
ERR2031751_2	576708	118800604	0	0
ERR2031752_1	693592	138059944	0	0
ERR2031752_2	693592	158578651	0	0
ERR2031753_1	427175	73909809	0	0
ERR2031753_2	427175	81416480	0	0
ERR2031754_1	423501	85190256	0	0
ERR2031754_2	423501	96946470	0	0
ERR2031755_1	329897	58392281	0	0
ERR2031755_2	329897	62437321	0	0
ERR2031756_1	396609	90590766	0	0
ERR2031756_2	396609	97722748	0	0
ERR2031757_1	505255	107404954	0	0
ERR2031757_2	395293	90387995	0	0
ERR2031758_1	423441	85602052	0	0
ERR2031758_2	423441	95334015	0	0
ERR2031759_1	313403	62006990	0	0
ERR2031759_2	313403	69626508	0	0
ERR2031760_1	493219	94384126	0	0
ERR2031760_2	493219	101940278	0	0
ERR2031761_1	423581	78314227	0	0
ERR2031761_2	423581	89465422	0	0
ERR2031762_1	295586	66811428	0	0
ERR2031762_2	295586	71313253	0	0
ERR2031763_1	1202789	250845879	0	0
ERR2031763_2	1202789	272332519	0	0
ERR2031764_1	470377	97578584	0	0
ERR2031764_2	470377	107822548	0	0
ERR2031765_1	447241	90970693	0	0
ERR2031765_2	447241	101690271	0	0
ERR2131487_1	219454	22832707	0	0
ERR2131488_1	336189	35723347	0	0
ERR2131489_1	90878	9832323	0	0
ERR2131490_1	365049	37925212	0	0
ERR2131491_1	344474	36193746	0	0
ERR2131492_1	181285	18974061	0	0
ERR2131494_1	272565	30088662	0	0
ERR2136808_1	232998	60340634	0	0
ERR2136808_2	232998	63483090	0	0
ERR2136809_1	296909	69559595	0	0
ERR2136809_2	296909	74388101	0	0
ERR2136810_1	278418	72092051	0	0
ERR2136810_2	278418	77462724	0	0
ERR2136811_1	2321	614394	0	0
ERR2136811_2	2321	646209	0	0
ERR2136812_1	413950	77117753	0	0
ERR2136812_2	413950	84524136	0	0
ERR2136813_1	408659	81584260	0	0
ERR2136813_2	408659	91492287	0	0
ERR2136814_1	496553	82776870	0	0
ERR2136814_2	496553	89658447	0	0
ERR2136815_1	242365	64452977	0	0
ERR2136815_2	242365	68184998	0	0
ERR2136816_1	315568	64192652	0	0
ERR2136816_2	315568	72277881	0	0
ERR2136817_1	419067	91685374	0	0
ERR2136817_2	419067	100566922	0	0
ERR2136818_1	157162	41329604	0	0
ERR2136818_2	157162	43785417	0	0
ERR2136819_1	223051	57579249	0	0
ERR2136819_2	223051	61501037	0	0
ERR2181452_1	69154	13997338	0	0
ERR2192834_1	24268878	3664600578	0	0
ERR2192834_2	24268878	3664600578	0	0
ERR2192835_1	23923997	3612523547	0	0
ERR2192835_2	23923997	3612523547	0	0
ERR2192836_1	30378937	4587219487	0	0
ERR2192836_2	30378937	4587219487	0	0
ERR2192837_1	30032994	4534982094	0	0
ERR2192837_2	30032994	4534982094	0	0
ERR2192840_1	3243007	879512596	0	0
ERR2192840_2	3243007	872249152	0	0
ERR2192841_1	13171921	1446091504	0	0
ERR2192841_2	13171921	1458003640	0	0
ERR2192842_1	13051373	1435498336	0	0
ERR2192842_2	13051373	1457638622	0	0
ERR2192843_1	12767340	1413146003	0	0
ERR2192843_2	12767340	1426707623	0	0
ERR2192844_1	12621590	1397651529	0	0
ERR2192844_2	12621590	1419485229	0	0
ERR2192845_1	18899656	2369116776	0	0
ERR2192845_2	18899656	2375290804	0	0
ERR2192846_1	18960293	2375998760	0	0
ERR2192846_2	18960293	2382882050	0	0
ERR2192847_1	19297177	2419320150	0	0
ERR2192847_2	19297177	2426333754	0	0
ERR2192848_1	18719689	2349553373	0	0
ERR2192848_2	18719689	2356154358	0	0
ERR2193278_1	24253963	3662348413	0	0
ERR2193278_2	24253963	3662348413	0	0
ERR2193279_1	23970451	3619538101	0	0
ERR2193279_2	23970451	3619538101	0	0
ERR2193281_1	19631124	2964299724	0	0
ERR2193281_2	19631124	2964299724	0	0
ERR2193282_1	19252997	2907202547	0	0
ERR2193282_2	19252997	2907202547	0	0
ERR2193283_1	7562650	1141960150	0	0
ERR2193283_2	7562650	1141960150	0	0
ERR2193284_1	7424433	1121089383	0	0
ERR2193284_2	7424433	1121089383	0	0
ERR2193285_1	16552316	2499399716	0	0
ERR2193285_2	16552316	2499399716	0	0
ERR2193286_1	16227963	2450422413	0	0
ERR2193286_2	16227963	2450422413	0	0
ERR2193287_1	17463411	2636975061	0	0
ERR2193287_2	17463411	2636975061	0	0
ERR2193288_1	17151714	2589908814	0	0
ERR2193288_2	17151714	2589908814	0	0
ERR2193289_1	19503003	2944953453	0	0
ERR2193289_2	19503003	2944953453	0	0
ERR2193290_1	19146946	2891188846	0	0
ERR2193290_2	19146946	2891188846	0	0
ERR2193291_1	174528800	26353848800	3	3	cb1_chrUn:103428676-103444262_PolintonA1:p1693s_m1 p1866a_m1(2)
ERR2193291_2	174528800	26353848800	5	5	cb1_chrUn:103428676-103444262_PolintonA1:p1634s_m1 p1682s_m1 p1826a_m1 p1827a_m1 p1866a_m1
ERR2193292_1	176150879	26598782729	3	3	cb1_chrUn:103428676-103444262_PolintonA1:p1674s_m1 p1866a_m1(2)
ERR2193292_2	176150879	26598782729	3	3	cb1_chrUn:103428676-103444262_PolintonA1:p1803a_m1 p1810a_m1 p1866a_m1
ERR2193293_1	182991589	27631729939	4	4	cb1_chrUn:103428676-103444262_PolintonA1:p1674s_m1(2) p1834a_m1 p1866a_m1
ERR2193293_2	182991589	27631729939	1	1	cb1_chrUn:103428676-103444262_PolintonA1:p1827a_m1
ERR2193294_1	182737068	27593297268	4	4	cb1_chrUn:103428676-103444262_PolintonA1:p1698s_m1 p1859a_m1 p1866a_m1 p1890a_m1
ERR2193294_2	182737068	27593297268	3	3	cb1_chrUn:103428676-103444262_PolintonA1:p1674s_m1 p1738s_m1 p1866a_m1
ERR2193295_1	18658501	2817433651	0	0
ERR2193295_2	18658501	2817433651	0	0
ERR2193296_1	18348477	2770620027	0	0
ERR2193296_2	18348477	2770620027	0	0
ERR2193297_1	10877287	1642470337	0	0
ERR2193297_2	10877287	1642470337	0	0
ERR2193298_1	10634104	1605749704	0	0
ERR2193298_2	10634104	1605749704	0	0
ERR2193299_1	19858696	2998663096	0	0
ERR2193299_2	19858696	2998663096	0	0
ERR2193300_1	19467387	2939575437	0	0
ERR2193300_2	19467387	2939575437	0	0
ERR2193301_1	12393150	1871365650	0	0
ERR2193301_2	12393150	1871365650	0	0
ERR2193302_1	12175094	1838439194	0	0
ERR2193302_2	12175094	1838439194	0	0
ERR2193309_1	545148	89285891	0	0
ERR2193309_2	545148	90173655	0	0
ERR2193310_1	3841342	628020431	0	0
ERR2193310_2	3841342	633916458	0	0
ERR2193311_1	499084	77810281	0	0
ERR2193311_2	499084	78558371	0	0
ERR2193312_1	3381022	523919687	0	0
ERR2193312_2	3381022	528774536	0	0
ERR2193313_1	467824	80840495	0	0
ERR2193313_2	467824	81598408	0	0
ERR2193314_1	3172492	547461267	0	0
ERR2193314_2	3172492	552557499	0	0
ERR2193315_1	230784	69367301	0	0
ERR2193315_2	230784	69201191	0	0
ERR2193316_1	294200	88051684	0	0
ERR2193316_2	294200	87933941	0	0
ERR2193317_1	129229	38831757	0	0
ERR2193317_2	129229	38723892	0	0
ERR2193318_1	123881	36513162	0	0
ERR2193318_2	123881	36480942	0	0
ERR2193319_1	243352	73077258	0	0
ERR2193319_2	243352	72888231	0	0
ERR2193320_1	285308	83117484	0	0
ERR2193320_2	285308	83076920	0	0
ERR2193321_1	170568	51269609	0	0
ERR2193321_2	170568	51155798	0	0
ERR2193322_1	165370	49073895	0	0
ERR2193322_2	165370	49000205	0	0
ERR2193323_1	112351	33721088	0	0
ERR2193323_2	112351	33643294	0	0
ERR2193324_1	83285	24609869	0	0
ERR2193324_2	83285	24575950	0	0
ERR2193325_1	118813	35735916	0	0
ERR2193325_2	118813	35639516	0	0
ERR2193326_1	120803	36292520	0	0
ERR2193326_2	120803	36220668	0	0
ERR2625613_1	59444776	17833432800	0	0
ERR2625613_2	59444776	17833432800	0	0
ERR2625614_1	111946	357885329	0	0
ERR2676759_1	109347	387314603	0	0
ERR2798113_1	7849916	400345716	0	0
ERR2798114_1	7329554	373807254	0	0
ERR2798115_1	10901881	545094050	0	0
ERR2798116_1	9410822	470541100	0	0
ERR2798117_1	6826287	348140637	0	0
ERR2798118_1	10327248	526689648	0	0
ERR2798119_1	12785361	652053411	0	0
ERR2798120_1	8509165	433967415	0	0
ERR2798121_1	7433295	379098045	0	0
ERR2798122_1	8174663	416907813	0	0
ERR2798123_1	13791103	689555150	0	0
ERR2798124_1	15636176	781808800	0	0
ERR2798125_1	13710307	685515350	0	0
ERR2798126_1	15951884	797594200	3	4	X51522.1_phageP4:p4393a_m1 p9346a_m1 p11605s_m2
ERR2798127_1	14285402	714270100	0	0
ERR2798128_1	17578195	878909750	0	0
ERR2798129_1	642591	31486959	0	0
ERR2798130_1	392172	19216428	0	0
ERR2798131_1	281816	13808984	0	0
ERR2798132_1	779563	38198587	0	0
ERR2798133_1	399222	19561878	0	0
ERR2798134_1	580114	28425586	0	0
ERR2798135_1	689472	33784128	0	0
ERR2798136_1	881827	43209523	0	0
ERR2798137_1	446857	21895993	0	0
ERR2798138_1	563269	27600181	0	0
ERR2798139_1	295740	14491260	0	0
ERR2814725_1	5413492	1601123161	0	0
ERR2814725_2	5413492	1603134062	0	0
ERR2814726_1	5193349	1541444495	0	0
ERR2814726_2	5193349	1543523294	0	0
ERR2814750_1	5450553	1621589326	0	0
ERR2814750_2	5450553	1626328616	0	0
ERR2814751_1	5388212	1586177513	0	0
ERR2814751_2	5388212	1591910005	0	0
ERR2814752_1	6213676	1843522724	0	0
ERR2814752_2	6213676	1848788964	0	0
ERR2814753_1	9614776	2736111177	0	0
ERR2814753_2	9614776	2799002726	0	0
ERR2843943_1	204160038	30828165738	3	6	cb1_chrUn:103428676-103444262_PolintonA1:p7349s_m2 cb1_chrUn:16416583-16433048_PolintonA2:p1671s_m1 cb1_chrUn:564929-589882_PolintonA3:p15263a_m3
ERR2843943_2	204160038	30828165738	3	7	cb1_chrUn:16416583-16433048_PolintonA2:p1654s_m1 p1700s_m1 cb1_chrUn:564929-589882_PolintonA3:p15096s_m5
ERR2843944_1	201403624	30411947224	2	2	cb1_chrUn:16416583-16433048_PolintonA2:p1821a_m1 cb1_chrUn:564929-589882_PolintonA3:p1882s_m1
ERR2843944_2	201403624	30411947224	0	0
ERR2843945_1	183483878	27706065578	0	0
ERR2843945_2	183483878	27706065578	1	1	cb1_chrUn:16416583-16433048_PolintonA2:p1815a_m1
ERR2843946_1	161911960	24448705960	0	0
ERR2843946_2	161911960	24448705960	1	1	cb1_chrUn:103428676-103444262_PolintonA1:p2022s_m1
ERR2843947_1	163179451	24640097101	0	0
ERR2843947_2	163179451	24640097101	0	0
ERR2843948_1	22106683	3338109133	0	0
ERR2843948_2	22106683	3338109133	0	0
ERR2843949_1	23021386	3476229286	0	0
ERR2843949_2	23021386	3476229286	0	0
ERR2843950_1	24531745	3704293495	0	0
ERR2843950_2	24531745	3704293495	0	0
ERR2843951_1	27201289	4107394639	0	0
ERR2843951_2	27201289	4107394639	0	0
ERR2843952_1	26156010	3949557510	0	0
ERR2843952_2	26156010	3949557510	0	0
ERR2843953_1	27376708	4133882908	0	0
ERR2843953_2	27376708	4133882908	0	0
ERR2843954_1	30206446	4561173346	0	0
ERR2843954_2	30206446	4561173346	0	0
ERR2843955_1	40582488	6127955688	0	0
ERR2843955_2	40582488	6127955688	0	0
ERR2843956_1	26836768	4052351968	0	0
ERR2843956_2	26836768	4052351968	0	0
ERR2843957_1	29189718	4407647418	0	0
ERR2843957_2	29189718	4407647418	0	0
ERR2843958_1	28320575	4276406825	0	0
ERR2843958_2	28320575	4276406825	0	0
ERR2843959_1	37280993	5629429943	0	0
ERR2843959_2	37280993	5629429943	0	0
ERR2862243_1	682832	200732826	0	0
ERR2862243_2	682832	202866163	0	0
ERR2867948_1	1002631	251660381	0	0
ERR2867948_2	1002631	251660381	0	0
ERR2867952_1	894480	224514480	0	0
ERR2867952_2	894480	224514480	0	0
ERR2867953_1	872058	218886558	0	0
ERR2867953_2	872058	218886558	0	0
ERR2867958_1	947071	237714821	0	0
ERR2867958_2	947071	237714821	0	0
ERR2867960_1	439037	110198287	0	0
ERR2867960_2	439037	110198287	0	0
ERR2867963_1	1862819	467567569	0	0
ERR2867963_2	1862819	467567569	0	0
ERR2867968_1	945920	237425920	0	0
ERR2867968_2	945920	237425920	0	0
ERR2867971_1	1063148	266850148	0	0
ERR2867971_2	1063148	266850148	0	0
ERR2867973_1	1129575	283523325	0	0
ERR2867973_2	1129575	283523325	0	0
ERR2867978_1	791944	198777944	0	0
ERR2867978_2	791944	198777944	0	0
ERR2867979_1	1051093	263824343	0	0
ERR2867979_2	1051093	263824343	0	0
ERR2867983_1	886692	222559692	0	0
ERR2867983_2	886692	222559692	0	0
ERR2867984_1	1568646	393730146	0	0
ERR2867984_2	1568646	393730146	0	0
ERR2867992_1	1047745	262983995	0	0
ERR2867992_2	1047745	262983995	0	0
ERR2867994_1	1075604	269976604	0	0
ERR2867994_2	1075604	269976604	0	0
ERR2867995_1	1010069	253527319	0	0
ERR2867995_2	1010069	253527319	0	0
ERR2867997_1	1053923	264534673	0	0
ERR2867997_2	1053923	264534673	0	0
ERR2868000_1	1072814	269276314	0	0
ERR2868000_2	1072814	269276314	0	0
ERR2868001_1	910586	228557086	0	0
ERR2868001_2	910586	228557086	0	0
ERR2868005_1	1322284	331893284	0	0
ERR2868005_2	1322284	331893284	0	0
ERR2868006_1	1324179	332368929	0	0
ERR2868006_2	1324179	332368929	0	0
ERR2868007_1	1005887	252477637	0	0
ERR2868007_2	1005887	252477637	0	0
ERR2868011_1	1022363	256613113	0	0
ERR2868011_2	1022363	256613113	0	0
ERR2868012_1	1166614	292820114	0	0
ERR2868012_2	1166614	292820114	0	0
ERR2868013_1	1023957	257013207	0	0
ERR2868013_2	1023957	257013207	0	0
ERR2868014_1	1166108	292693108	0	0
ERR2868014_2	1166108	292693108	0	0
ERR2868015_1	1741476	437110476	0	0
ERR2868015_2	1741476	437110476	0	0
ERR2868016_1	1381447	346743197	0	0
ERR2868016_2	1381447	346743197	0	0
ERR2868024_1	1083316	271912316	0	0
ERR2868024_2	1083316	271912316	0	0
ERR2868028_1	1754497	440378747	0	0
ERR2868028_2	1754497	440378747	0	0
ERR3011882_1	9721829	495813279	0	0
ERR3011882_2	9721829	495813279	0	0
ERR3011883_1	9062076	462165876	0	0
ERR3011883_2	9062076	462165876	0	0
ERR3011884_1	12402208	632512608	0	0
ERR3011884_2	12402208	632512608	0	0
ERR3011885_1	14580856	743623656	0	0
ERR3011885_2	14580856	743623656	0	0
ERR3011886_1	9824804	501065004	0	0
ERR3011886_2	9824804	501065004	0	0
ERR3011887_1	12295226	627056526	0	0
ERR3011887_2	12295226	627056526	0	0
ERR3011888_1	8968217	457379067	0	0
ERR3011888_2	8968217	457379067	0	0
ERR3011889_1	12853632	655535232	0	0
ERR3011889_2	12853632	655535232	0	0
ERR3011890_1	12604157	642812007	0	0
ERR3011890_2	12604157	642812007	0	0
ERR3011891_1	12122407	618242757	0	0
ERR3011891_2	12122407	618242757	0	0
ERR3011892_1	11588786	591028086	0	0
ERR3011892_2	11588786	591028086	0	0
ERR3011893_1	8960844	457003044	0	0
ERR3011893_2	8960844	457003044	0	0
ERR3011894_1	10278877	524222727	0	0
ERR3011894_2	10278877	524222727	0	0
ERR3011895_1	8793885	448488135	0	0
ERR3011895_2	8793885	448488135	0	0
ERR3011896_1	10526603	536856753	0	0
ERR3011896_2	10526603	536856753	0	0
ERR3013848_1	12286470	626609970	0	0
ERR3013849_1	23447743	1195834893	0	0
ERR3013850_1	17066487	870390837	0	0
ERR3013851_1	14190404	723710604	0	0
ERR3013852_1	10638990	542588490	0	0
ERR3013853_1	8504132	433710732	0	0
ERR3013854_1	17385206	886645506	0	0
ERR3013855_1	9567437	487939287	0	0
ERR3013856_1	6117520	311993520	0	0
ERR3013857_1	20007590	1020387090	0	0
ERR3013858_1	19691841	1004283891	0	0
ERR3013859_1	10756637	548588487	0	0
ERR3013860_1	10613070	530653500	0	0
ERR3013861_1	13957591	697879550	0	0
ERR3013862_1	13640185	682009250	0	0
ERR3013863_1	15424945	771247250	0	0
ERR3013864_1	12122068	606103400	0	0
ERR3013865_1	11183651	559182550	0	0
ERR3013866_1	7783667	389183350	0	0
ERR3013867_1	14299065	714953250	0	0
ERR3013868_1	17266996	863349800	0	0
ERR3013869_1	17578899	878944950	0	0
ERR3013870_1	17345220	867261000	0	0
ERR3013871_1	16004697	800234850	0	0
ERR3013872_1	15308734	765436700	0	0
ERR3013873_1	14349588	717479400	0	0
ERR3013874_1	19721551	986077550	0	0
ERR3013875_1	16803663	840183150	0	0
ERR3013876_1	13701241	685062050	0	0
ERR3013877_1	12973944	648697200	0	0
ERR3013878_1	12787750	639387500	0	0
ERR3013879_1	10532155	526607750	0	0
ERR3013880_1	10589701	529485050	0	0
ERR3013881_1	15052636	752631800	0	0
ERR3013882_1	11606798	580339900	0	0
ERR3013883_1	13079849	653992450	0	0
ERR3013884_1	9940133	497006650	0	0
ERR3013885_1	16474306	823715300	0	0
ERR3013886_1	20836941	1041847050	0	0
ERR3013887_1	10181562	509078100	0	0
ERR3013888_1	12728095	636404750	0	0
ERR3013889_1	14888680	744434000	0	0
ERR3013890_1	7749525	387476250	0	0
ERR3013891_1	13967159	698357950	0	0
ERR3013892_1	18299513	914975650	0	0
ERR3013893_1	15531799	776589950	0	0
ERR3013894_1	14647713	732385650	0	0
ERR3013895_1	9805545	490277250	0	0
ERR3013896_1	10415184	520759200	0	0
ERR3013897_1	12212686	610634300	0	0
ERR3013898_1	13473283	673664150	0	0
ERR3013899_1	12488303	624415150	0	0
ERR3013900_1	14217435	710871750	0	0
ERR3013901_1	11100306	555015300	0	0
ERR3013902_1	14126287	706314350	0	0
ERR3013903_1	9472729	473636450	0	0
ERR3013904_1	13621704	681085200	0	0
ERR3048627_1	78970073	11924481023	0	0
ERR3048627_2	78970073	11924481023	0	0
ERR3063490_1	74273203	11215253653	0	0
ERR3063490_2	74273203	11215253653	0	0
ERR3063491_1	91847372	13868953172	0	0
ERR3063491_2	91847372	13868953172	0	0
ERR3063492_1	148351585	22401089335	0	0
ERR3063492_2	148351585	22401089335	0	0
ERR3094272_1	71005680	9996065552	0	0
ERR3094272_2	71005680	9712828362	0	0
ERR3094273_1	43737107	6367862216	0	0
ERR3094273_2	43737107	6108938427	0	0
ERR3094274_1	27995535	4075843428	0	0
ERR3094274_2	27995535	3876686136	0	0
ERR3094275_1	30563254	4515514220	0	0
ERR3094275_2	30563254	4331208735	0	0
ERR3094276_1	30383346	4483544574	0	0
ERR3094276_2	30383346	4295664026	0	0
ERR3094277_1	73803017	10233949849	8	22	cb1_chrUn:103428676-103444262_PolintonA1:p7349s_m3 p7428s_m2 p7432s_m1 p7456a_m3(3) p7459a_m3 p7504a_m4
ERR3094277_2	73803017	9962339700	10	20	cb1_chrUn:103428676-103444262_PolintonA1:p7328s_m2 p7360s_m1(3) p7428s_m3(3) p7432s_m1(2) p7483a_m4
ERR3094278_1	37436662	5421681993	3	9	cb1_chrUn:103428676-103444262_PolintonA1:p7351s_m3 p7366s_m3 p7384s_m3
ERR3094278_2	37436662	4962305722	2	5	cb1_chrUn:103428676-103444262_PolintonA1:p7427s_m2 p7486a_m3
ERR3094279_1	37289073	5400934157	4	5	cb1_chrUn:103428676-103444262_PolintonA1:p7315s_m1 p7330s_m1 p7336s_m1 p7387s_m2
ERR3094279_2	37289073	4935233494	4	4	cb1_chrUn:103428676-103444262_PolintonA1:p7467a_m1 p7483a_m1 p7496a_m1 p7503a_m1
ERR3094280_1	41922562	6170909893	1	3	cb1_chrUn:103428676-103444262_PolintonA1:p7492a_m3
ERR3094280_2	41922562	5886667456	2	4	cb1_chrUn:103428676-103444262_PolintonA1:p7403s_m1 p7458a_m3
ERR3094281_1	42113234	6210086533	0	0
ERR3094281_2	42113234	5894263472	1	1	cb1_chrUn:103428676-103444262_PolintonA1:p7368s_m1
ERR3094282_1	34739864	5041527774	1	1	cb1_chrUn:103428676-103444262_PolintonA1:p7573a_m1
ERR3094282_2	34739864	4774116589	0	0
ERR3094283_1	32491408	4682518806	0	0
ERR3094283_2	32491408	4445361196	0	0
ERR3094284_1	27348793	3955171837	0	0
ERR3094284_2	27348793	3746012686	0	0
ERR3094285_1	25452502	3664452006	0	0
ERR3094285_2	25452502	3472612265	0	0
ERR3487438_1	133118	33279500	0	0
ERR3487438_2	133118	33279500	0	0
ERR3487439_1	15395	3848750	0	0
ERR3487439_2	15395	3848750	0	0
ERR3487440_1	12	3000	0	0
ERR3487440_2	12	3000	0	0
ERR3487441_1	67936	16984000	0	0
ERR3487441_2	67936	16984000	0	0
ERR3487442_1	15044	3761000	0	0
ERR3487442_2	15044	3761000	0	0
ERR3487443_1	43277	10819250	0	0
ERR3487443_2	43277	10819250	0	0
ERR3487444_1	162714	40678500	0	0
ERR3487444_2	162714	40678500	0	0
ERR3487445_1	26147	6536750	0	0
ERR3487445_2	26147	6536750	0	0
ERR3487446_1	37206	9301500	0	0
ERR3487446_2	37206	9301500	0	0
ERR3487447_1	217238	54309500	0	0
ERR3487447_2	217238	54309500	0	0
ERR3487448_1	147894	36973500	0	0
ERR3487448_2	147894	36973500	0	0
ERR3487449_1	22298	5574500	0	0
ERR3487449_2	22298	5574500	0	0
ERR3487450_1	19746	4936500	0	0
ERR3487450_2	19746	4936500	0	0
ERR3487451_1	49542	12385500	0	0
ERR3487451_2	49542	12385500	0	0
ERR3487452_1	43034	10758500	0	0
ERR3487452_2	43034	10758500	0	0
ERR3487453_1	49051	12262750	0	0
ERR3487453_2	49051	12262750	0	0
ERR3487454_1	11779	2944750	0	0
ERR3487454_2	11779	2944750	0	0
ERR3487455_1	75664	18916000	0	0
ERR3487455_2	75664	18916000	0	0
ERR3487456_1	9524	2381000	0	0
ERR3487456_2	9524	2381000	0	0
ERR3487457_1	16690	4172500	0	0
ERR3487457_2	16690	4172500	0	0
ERR3487458_1	129043	32260750	0	0
ERR3487458_2	129043	32260750	0	0
ERR3487459_1	20946	5236500	0	0
ERR3487459_2	20946	5236500	0	0
ERR3487460_1	55728	13932000	0	0
ERR3487460_2	55728	13932000	0	0
ERR3487461_1	124926	31231500	0	0
ERR3487461_2	124926	31231500	0	0
ERR3487462_1	143386	35846500	0	0
ERR3487462_2	143386	35846500	0	0
ERR3487463_1	502876	125719000	0	0
ERR3487463_2	502876	125719000	0	0
ERR3487464_1	2	500	0	0
ERR3487464_2	2	500	0	0
ERR3487465_1	105446	26361500	0	0
ERR3487465_2	105446	26361500	0	0
ERR3487466_1	84752	21188000	0	0
ERR3487466_2	84752	21188000	0	0
ERR3487467_1	107965	26991250	0	0
ERR3487467_2	107965	26991250	0	0
ERR3487468_1	43	10750	0	0
ERR3487468_2	43	10750	0	0
ERR3487469_1	119450	29862500	0	0
ERR3487469_2	119450	29862500	0	0
ERR3487470_1	126525	31631250	0	0
ERR3487470_2	126525	31631250	0	0
ERR3487471_1	227223	56805750	0	0
ERR3487471_2	227223	56805750	0	0
ERR3487472_1	215969	53992250	0	0
ERR3487472_2	215969	53992250	0	0
ERR3487473_1	1	250	0	0
ERR3487473_2	1	250	0	0
ERR3487474_1	117712	29428000	0	0
ERR3487474_2	117712	29428000	0	0
ERR3487475_1	153037	38259250	0	0
ERR3487475_2	153037	38259250	0	0
ERR3487476_1	17	4250	0	0
ERR3487476_2	17	4250	0	0
ERR3487477_1	14013	3503250	0	0
ERR3487477_2	14013	3503250	0	0
ERR3487478_1	16286	4071500	0	0
ERR3487478_2	16286	4071500	0	0
ERR3487479_1	282154	70538500	0	0
ERR3487479_2	282154	70538500	0	0
ERR3487480_1	21431	5357750	0	0
ERR3487480_2	21431	5357750	0	0
ERR3487481_1	19949	4987250	0	0
ERR3487481_2	19949	4987250	0	0
ERR3487482_1	80247	20061750	0	0
ERR3487482_2	80247	20061750	0	0
ERR3487483_1	22447	5611750	0	0
ERR3487483_2	22447	5611750	0	0
ERR3487484_1	21881	5470250	0	0
ERR3487484_2	21881	5470250	0	0
ERR3487485_1	149046	37261500	0	0
ERR3487485_2	149046	37261500	0	0
ERR3487486_1	400576	100144000	0	0
ERR3487486_2	400576	100144000	0	0
ERR3487487_1	538763	134690750	0	0
ERR3487487_2	538763	134690750	0	0
ERR3487488_1	174884	43721000	0	0
ERR3487488_2	174884	43721000	0	0
ERR3487489_1	42635	10658750	0	0
ERR3487489_2	42635	10658750	0	0
ERR3487490_1	24029	6007250	0	0
ERR3487490_2	24029	6007250	0	0
ERR3487491_1	27675	6918750	0	0
ERR3487491_2	27675	6918750	0	0
ERR3487492_1	242260	60565000	0	0
ERR3487492_2	242260	60565000	0	0
ERR3487493_1	14446	3611500	0	0
ERR3487493_2	14446	3611500	0	0
ERR3487494_1	14669	3667250	0	0
ERR3487494_2	14669	3667250	0	0
ERR3487495_1	15791	3947750	0	0
ERR3487495_2	15791	3947750	0	0
ERR3487496_1	314367	78591750	0	0
ERR3487496_2	314367	78591750	0	0
ERR3487497_1	254891	63722750	0	0
ERR3487497_2	254891	63722750	0	0
ERR3487498_1	90311	22577750	0	0
ERR3487498_2	90311	22577750	0	0
ERR3487499_1	21172	5293000	0	0
ERR3487499_2	21172	5293000	0	0
ERR3487500_1	27726	6931500	0	0
ERR3487500_2	27726	6931500	0	0
ERR3487501_1	21714	5428500	0	0
ERR3487501_2	21714	5428500	0	0
ERR3487502_1	6440	1610000	0	0
ERR3487502_2	6440	1610000	0	0
ERR3487503_1	476370	119092500	0	0
ERR3487503_2	476370	119092500	0	0
ERR3487504_1	209475	52368750	0	0
ERR3487504_2	209475	52368750	0	0
ERR3487505_1	71304	17826000	0	0
ERR3487505_2	71304	17826000	0	0
ERR3487506_1	443	110750	0	0
ERR3487506_2	443	110750	0	0
ERR3487507_1	639	159750	0	0
ERR3487507_2	639	159750	0	0
ERR3487508_1	423722	105930500	0	0
ERR3487508_2	423722	105930500	0	0
ERR3487509_1	147890	36972500	0	0
ERR3487509_2	147890	36972500	0	0
ERR3487510_1	147595	36898750	0	0
ERR3487510_2	147595	36898750	0	0
ERR3487511_1	107188	26797000	0	0
ERR3487511_2	107188	26797000	0	0
ERR3487512_1	489665	122416250	0	0
ERR3487512_2	489665	122416250	0	0
ERR3487513_1	150515	37628750	0	0
ERR3487513_2	150515	37628750	0	0
ERR3487514_1	68324	17081000	0	0
ERR3487514_2	68324	17081000	0	0
ERR3487515_1	357154	89288500	0	0
ERR3487515_2	357154	89288500	0	0
ERR3487516_1	12175	3043750	0	0
ERR3487516_2	12175	3043750	0	0
ERR3487517_1	16869	4217250	0	0
ERR3487517_2	16869	4217250	0	0
ERR3487518_1	12006	3001500	0	0
ERR3487518_2	12006	3001500	0	0
ERR3487519_1	335	83750	0	0
ERR3487519_2	335	83750	0	0
ERR3487520_1	1883	470750	0	0
ERR3487520_2	1883	470750	0	0
ERR3487521_1	1696	424000	0	0
ERR3487521_2	1696	424000	0	0
ERR3487522_1	4287	1071750	0	0
ERR3487522_2	4287	1071750	0	0
ERR3487523_1	5176	1294000	0	0
ERR3487523_2	5176	1294000	0	0
ERR3487524_1	19577	4894250	0	0
ERR3487524_2	19577	4894250	0	0
ERR3487525_1	13395	3348750	0	0
ERR3487525_2	13395	3348750	0	0
ERR3487526_1	16198	4049500	0	0
ERR3487526_2	16198	4049500	0	0
ERR3487527_1	15726	3931500	0	0
ERR3487527_2	15726	3931500	0	0
ERR3487528_1	398199	99549750	0	0
ERR3487528_2	398199	99549750	0	0
ERR3487529_1	871793	217948250	0	0
ERR3487529_2	871793	217948250	0	0
ERR3487530_1	906862	226715500	0	0
ERR3487530_2	906862	226715500	0	0
ERR3487531_1	690498	172624500	0	0
ERR3487531_2	690498	172624500	0	0
ERR3487532_1	718935	179733750	0	0
ERR3487532_2	718935	179733750	0	0
ERR3487533_1	979115	244778750	0	0
ERR3487533_2	979115	244778750	0	0
ERR3487534_1	1005456	251364000	0	0
ERR3487534_2	1005456	251364000	0	0
ERR3487535_1	717434	179358500	0	0
ERR3487535_2	717434	179358500	0	0
ERR3487536_1	710201	177550250	0	0
ERR3487536_2	710201	177550250	0	0
ERR3487537_1	896819	224204750	0	0
ERR3487537_2	896819	224204750	0	0
ERR3487538_1	909486	227371500	0	0
ERR3487538_2	909486	227371500	0	0
ERR3487539_1	736374	184093500	0	0
ERR3487539_2	736374	184093500	0	0
ERR3487540_1	992465	248116250	0	0
ERR3487540_2	992465	248116250	0	0
ERR3487541_1	606943	151735750	0	0
ERR3487541_2	606943	151735750	0	0
ERR3487542_1	691690	172922500	0	0
ERR3487542_2	691690	172922500	0	0
ERR3487543_1	663709	165927250	0	0
ERR3487543_2	663709	165927250	0	0
ERR3487544_1	353206	88301500	0	0
ERR3487544_2	353206	88301500	0	0
ERR3487545_1	429951	107487750	0	0
ERR3487545_2	429951	107487750	0	0
ERR3487546_1	795235	198808750	0	0
ERR3487546_2	795235	198808750	0	0
ERR3487547_1	422806	105701500	0	0
ERR3487547_2	422806	105701500	0	0
ERR3487548_1	625596	156399000	0	0
ERR3487548_2	625596	156399000	0	0
ERR3487549_1	837220	209305000	0	0
ERR3487549_2	837220	209305000	0	0
ERR3487550_1	318755	79688750	0	0
ERR3487550_2	318755	79688750	0	0
ERR3487551_1	633460	158365000	0	0
ERR3487551_2	633460	158365000	0	0
ERR3487552_1	527627	131906750	0	0
ERR3487552_2	527627	131906750	0	0
ERR3487553_1	1062426	265606500	0	0
ERR3487553_2	1062426	265606500	0	0
ERR3487554_1	1039041	259760250	0	0
ERR3487554_2	1039041	259760250	0	0
ERR3487555_1	559734	139933500	0	0
ERR3487555_2	559734	139933500	0	0
ERR3487556_1	895406	223851500	0	0
ERR3487556_2	895406	223851500	0	0
ERR3487557_1	693517	173379250	0	0
ERR3487557_2	693517	173379250	0	0
ERR3487558_1	513462	128365500	0	0
ERR3487558_2	513462	128365500	0	0
ERR3487559_1	212649	53162250	0	0
ERR3487559_2	212649	53162250	0	0
ERR3487560_1	523333	130833250	0	0
ERR3487560_2	523333	130833250	0	0
ERR3487561_1	600483	150120750	0	0
ERR3487561_2	600483	150120750	0	0
ERR3487562_1	1342593	335648250	0	0
ERR3487562_2	1342593	335648250	0	0
ERR3487563_1	709752	177438000	0	0
ERR3487563_2	709752	177438000	0	0
ERR3487564_1	652250	163062500	0	0
ERR3487564_2	652250	163062500	0	0
ERR3487565_1	670006	167501500	0	0
ERR3487565_2	670006	167501500	0	0
ERR3487566_1	579187	144796750	0	0
ERR3487566_2	579187	144796750	0	0
ERR3487567_1	660765	165191250	0	0
ERR3487567_2	660765	165191250	0	0
ERR3487568_1	230850	57712500	0	0
ERR3487568_2	230850	57712500	0	0
ERR3487569_1	479746	119936500	0	0
ERR3487569_2	479746	119936500	0	0
ERR3487570_1	456873	114218250	0	0
ERR3487570_2	456873	114218250	0	0
ERR3487571_1	363767	90941750	0	0
ERR3487571_2	363767	90941750	0	0
ERR3487572_1	550501	137625250	0	0
ERR3487572_2	550501	137625250	0	0
ERR3487573_1	695672	173918000	0	0
ERR3487573_2	695672	173918000	0	0
ERR3487574_1	547196	136799000	0	0
ERR3487574_2	547196	136799000	0	0
ERR3487575_1	606645	151661250	0	0
ERR3487575_2	606645	151661250	0	0
ERR3487576_1	793202	198300500	0	0
ERR3487576_2	793202	198300500	0	0
ERR3487577_1	371124	92781000	0	0
ERR3487577_2	371124	92781000	0	0
ERR3487578_1	829716	207429000	0	0
ERR3487578_2	829716	207429000	0	0
ERR3487579_1	393521	98380250	0	0
ERR3487579_2	393521	98380250	0	0
ERR3487580_1	480387	120096750	0	0
ERR3487580_2	480387	120096750	0	0
ERR3487581_1	686546	171636500	0	0
ERR3487581_2	686546	171636500	0	0
ERR3487582_1	484510	121127500	0	0
ERR3487582_2	484510	121127500	0	0
ERR3487583_1	576120	144030000	0	0
ERR3487583_2	576120	144030000	0	0
ERR3487584_1	566524	141631000	0	0
ERR3487584_2	566524	141631000	0	0
ERR3487585_1	659170	164792500	0	0
ERR3487585_2	659170	164792500	0	0
ERR3487586_1	525804	131451000	0	0
ERR3487586_2	525804	131451000	0	0
ERR3487587_1	650623	162655750	0	0
ERR3487587_2	650623	162655750	0	0
ERR3487588_1	566255	141563750	0	0
ERR3487588_2	566255	141563750	0	0
ERR3487589_1	497964	124491000	0	0
ERR3487589_2	497964	124491000	0	0
ERR3487590_1	259559	64889750	0	0
ERR3487590_2	259559	64889750	0	0
ERR3487591_1	1269626	317406500	0	0
ERR3487591_2	1269626	317406500	0	0
ERR3487592_1	857546	214386500	0	0
ERR3487592_2	857546	214386500	0	0
ERR3487593_1	1180552	295138000	0	0
ERR3487593_2	1180552	295138000	0	0
ERR3487594_1	1010839	252709750	0	0
ERR3487594_2	1010839	252709750	0	0
ERR3487595_1	996055	249013750	0	0
ERR3487595_2	996055	249013750	0	0
ERR3487596_1	625539	156384750	0	0
ERR3487596_2	625539	156384750	0	0
ERR3487597_1	1108545	277136250	0	0
ERR3487597_2	1108545	277136250	0	0
ERR3487598_1	679383	169845750	0	0
ERR3487598_2	679383	169845750	0	0
ERR3487599_1	627481	156870250	0	0
ERR3487599_2	627481	156870250	0	0
ERR3487600_1	1211648	302912000	4	18	X51522.1_phageP4:p3041s_m10 p3165a_m1 p3798a_m3 p3905a_m4
ERR3487600_2	1211648	302912000	5	19	X51522.1_phageP4:p3014s_m2 p3316s_m8 p3375s_m5 p3726s_m3 p4401s_m1
ERR3487601_1	743708	185927000	0	0
ERR3487601_2	743708	185927000	0	0
ERR3487602_1	109106	27276500	0	0
ERR3487602_2	109106	27276500	0	0
ERR3487603_1	457623	114405750	0	0
ERR3487603_2	457623	114405750	0	0
ERR3487604_1	445281	111320250	0	0
ERR3487604_2	445281	111320250	0	0
ERR3487605_1	515637	128909250	0	0
ERR3487605_2	515637	128909250	0	0
ERR3487606_1	1251367	312841750	0	0
ERR3487606_2	1251367	312841750	0	0
ERR3487607_1	1255177	313794250	0	0
ERR3487607_2	1255177	313794250	0	0
ERR3487608_1	751765	187941250	0	0
ERR3487608_2	751765	187941250	0	0
ERR3487609_1	917067	229266750	0	0
ERR3487609_2	917067	229266750	0	0
ERR3487610_1	406331	101582750	0	0
ERR3487610_2	406331	101582750	0	0
ERR3487611_1	984816	246204000	0	0
ERR3487611_2	984816	246204000	0	0
ERR3487612_1	472188	118047000	0	0
ERR3487612_2	472188	118047000	0	0
ERR3487613_1	564457	141114250	0	0
ERR3487613_2	564457	141114250	0	0
ERR3527879_1	4060037	613065587	0	0
ERR3527879_2	4060037	613065587	0	0
ERR3527880_1	1539346	232441246	0	0
ERR3527880_2	1539346	232441246	0	0
ERR3527881_1	5176968	781722168	0	0
ERR3527881_2	5176968	781722168	0	0
ERR3527882_1	1209048	182566248	0	0
ERR3527882_2	1209048	182566248	0	0
ERR3527883_1	2010924	303649524	2	16	X51522.1_phageP4:p10421a_m5 p11057a_m11
ERR3527883_2	2010924	303649524	4	20	X51522.1_phageP4:p4745a_m1 p5116s_m4 p10268s_m4 p10942s_m11
ERR3527884_1	1215995	183615245	0	0
ERR3527884_2	1215995	183615245	0	0
ERR3527885_1	1449219	218832069	0	0
ERR3527885_2	1449219	218832069	0	0
ERR3527886_1	1131339	170832189	0	0
ERR3527886_2	1131339	170832189	0	0
ERR3527887_1	1285137	194055687	0	0
ERR3527887_2	1285137	194055687	0	0
ERR3527888_1	1988244	300224844	0	0
ERR3527888_2	1988244	300224844	0	0
ERR3527889_1	2340016	353342416	0	0
ERR3527889_2	2340016	353342416	0	0
ERR3527890_1	1816608	274307808	0	0
ERR3527890_2	1816608	274307808	0	0
ERR3527891_1	1312289	198155639	0	0
ERR3527891_2	1312289	198155639	0	0
ERR3527892_1	912605	137803355	0	0
ERR3527892_2	912605	137803355	0	0
ERR3527893_1	2705769	408571119	0	0
ERR3527893_2	2705769	408571119	0	0
ERR3527894_1	1330163	200854613	0	0
ERR3527894_2	1330163	200854613	0	0
ERR3527895_1	1526615	230518865	0	0
ERR3527895_2	1526615	230518865	0	0
ERR3527896_1	1854725	280063475	0	0
ERR3527896_2	1854725	280063475	0	0
ERR3527897_1	2582835	390008085	0	0
ERR3527897_2	2582835	390008085	0	0
ERR3527898_1	2116308	319562508	0	0
ERR3527898_2	2116308	319562508	0	0
ERR3527899_1	1607255	242695505	0	0
ERR3527899_2	1607255	242695505	0	0
ERR3527900_1	484259	73123109	0	0
ERR3527900_2	484259	73123109	0	0
ERR3527901_1	2306535	348286785	0	0
ERR3527901_2	2306535	348286785	0	0
ERR3527902_1	927110	139993610	0	0
ERR3527902_2	927110	139993610	0	0
ERR3527903_1	2626764	396641364	0	0
ERR3527903_2	2626764	396641364	0	0
ERR3527904_1	2644769	399360119	0	0
ERR3527904_2	2644769	399360119	0	0
ERR3527905_1	2070752	312683552	0	0
ERR3527905_2	2070752	312683552	0	0
ERR3527906_1	1968031	297172681	0	0
ERR3527906_2	1968031	297172681	0	0
ERR3527907_1	881414	133093514	0	0
ERR3527907_2	881414	133093514	0	0
ERR3527908_1	1207925	182396675	0	0
ERR3527908_2	1207925	182396675	0	0
ERR3527909_1	2228973	336574923	0	0
ERR3527909_2	2228973	336574923	0	0
ERR3527910_1	1867646	282014546	0	0
ERR3527910_2	1867646	282014546	0	0
ERR3527911_1	1710461	258279611	0	0
ERR3527911_2	1710461	258279611	0	0
ERR3527912_1	3331220	503014220	0	0
ERR3527912_2	3331220	503014220	0	0
ERR3527913_1	1670260	252209260	0	0
ERR3527913_2	1670260	252209260	0	0
ERR3527914_1	1429616	215872016	0	0
ERR3527914_2	1429616	215872016	0	0
ERR3527915_1	2353403	355363853	0	0
ERR3527915_2	2353403	355363853	0	0
ERR3527916_1	1727058	260785758	0	0
ERR3527916_2	1727058	260785758	0	0
ERR3527917_1	2387217	360469767	0	0
ERR3527917_2	2387217	360469767	0	0
ERR3527918_1	1227221	185310371	0	0
ERR3527918_2	1227221	185310371	0	0
ERR3527919_1	2476816	373999216	0	0
ERR3527919_2	2476816	373999216	0	0
ERR3527920_1	1834740	277045740	0	0
ERR3527920_2	1834740	277045740	0	0
ERR3527921_1	4129686	623582586	0	0
ERR3527921_2	4129686	623582586	0	0
ERR3527922_1	916342	138367642	0	0
ERR3527922_2	916342	138367642	0	0
ERR3527923_1	2926849	441954199	0	0
ERR3527923_2	2926849	441954199	0	0
ERR3527924_1	2577276	389168676	0	0
ERR3527924_2	2577276	389168676	0	0
ERR3527925_1	1448380	218705380	0	0
ERR3527925_2	1448380	218705380	0	0
ERR3527926_1	1243400	187753400	0	0
ERR3527926_2	1243400	187753400	0	0
ERR3686628_1	25003	4481952	0	0
ERR3686629_1	31267	5405024	0	0
ERR3686630_1	16224	3366198	0	0
ERR3686631_1	22640	3976582	0	0
ERR3686632_1	23061	4394809	0	0
ERR3686633_1	28839	5366522	0	0
ERR3686634_1	18079	3377543	0	0
ERR3686635_1	13891	2730395	0	0
ERR3686636_1	20442	3924713	0	0
ERR3686637_1	26424	4801742	0	0
ERR3686638_1	14955	2901959	0	0
ERR3686639_1	15029	3015186	0	0
ERR3686640_1	17773	3304719	0	0
ERR3686641_1	17031	3495417	0	0
ERR3686642_1	21306	4018654	0	0
ERR3686643_1	25719	4804123	0	0
ERR3686644_1	25779	4763905	0	0
ERR3686645_1	22832	4379445	0	0
ERR3686646_1	15766	3310125	0	0
ERR3686647_1	3572	738575	0	0
ERR3686648_1	16431	3181014	0	0
ERR3686649_1	24985	4660458	0	0
ERR3686650_1	17056	3235802	0	0
ERR3686651_1	19238	3654318	0	0
ERR3686652_1	21816	4293324	0	0
ERR3686653_1	21929	4273471	0	0
ERR3686654_1	21576	4167573	0	0
ERR3686655_1	22416	4410350	0	0
ERR3686656_1	21788	3934323	0	0
ERR3686657_1	22516	4179911	0	0
ERR3686658_1	20707	4027370	0	0
ERR3686659_1	25819	4645187	0	0
ERR3686660_1	27399	5414043	0	0
ERR3686661_1	19659	3884894	0	0
ERR3686662_1	14386	3022908	0	0
ERR3686663_1	17206	3377669	0	0
ERR3686664_1	20286	3799671	0	0
ERR3686665_1	20216	3963528	0	0
ERR3686666_1	17516	3621386	0	0
ERR3686667_1	29016	5007907	0	0
ERR3686668_1	21459	3946177	0	0
ERR3686669_1	28863	5598486	0	0
ERR3686670_1	20424	4349735	0	0
ERR3686671_1	16894	3572077	0	0
ERR3686672_1	17715	3508531	0	0
ERR3686673_1	24919	4776646	0	0
ERR3686674_1	28156	5079254	0	0
ERR3686675_1	30793	6090347	0	0
ERR3686676_1	26531	5464907	0	0
ERR3686677_1	21006	4145381	0	0
ERR3686678_1	18700	3798160	0	0
ERR3686679_1	14781	2927196	0	0
ERR3686680_1	23566	4904322	0	0
ERR3686681_1	18881	3698910	0	0
ERR3686682_1	23439	4945519	0	0
ERR3686683_1	16807	3756715	0	0
ERR3686684_1	19070	4133111	0	0
ERR3686685_1	25125	5318596	0	0
ERR3686686_1	17220	3691822	0	0
ERR3686687_1	21499	4731911	0	0
ERR3686688_1	25548	4802277	0	0
ERR3686689_1	23693	4753736	0	0
ERR3686690_1	22131	4666488	0	0
ERR3686691_1	29202	5821296	0	0
ERR3686692_1	18738	3753292	0	0
ERR3686693_1	20508	4061099	0	0
ERR3686694_1	22891	4894928	0	0
ERR3686695_1	23696	4570879	0	0
ERR3686696_1	17041	3610701	0	0
ERR3686697_1	18421	3982102	0	0
ERR3686698_1	10841	2333409	0	0
ERR3686699_1	35910	6604285	0	0
ERR3686700_1	21491	4670632	0	0
ERR3686701_1	18723	3723083	0	0
ERR3686702_1	30541	5824099	0	0
ERR3686703_1	24488	4720198	0	0
ERR3686704_1	22957	4789819	0	0
ERR3686705_1	30592	5945591	0	0
ERR3686706_1	24395	5033728	0	0
ERR3686707_1	22793	4811563	0	0
ERR3686708_1	27862	5491966	0	0
ERR3686709_1	22565	5074731	0	0
ERR3686710_1	32119	6813847	0	0
ERR3686711_1	20190	4655421	0	0
ERR3686712_1	17628	3819572	0	0
ERR3686713_1	17618	3390154	0	0
ERR3686714_1	25018	5256666	0	0
ERR3686715_1	20781	4338595	0	0
ERR3686716_1	25371	5681976	0	0
ERR3686717_1	32233	6672140	0	0
ERR3686718_1	35053	6727285	0	0
ERR3686719_1	25207	5166925	0	0
ERR3686720_1	16197	3100742	0	0
ERR3686721_1	18832	3840000	0	0
ERR3686722_1	27888	5624753	0	0
ERR3686723_1	20389	4163304	0	0
ERR3686724_1	17244	3398485	0	0
ERR3686725_1	23639	4798230	0	0
ERR3686726_1	42157	8186561	0	0
ERR3686727_1	28155	4820126	0	0
ERR3686728_1	25134	5306786	0	0
ERR3686729_1	18142	3735690	0	0
ERR3686730_1	10563	2177512	0	0
ERR3686731_1	31851	6364861	0	0
ERR3686732_1	29296	5839960	0	0
ERR3686733_1	18766	3900888	0	0
ERR3686734_1	22832	4476016	0	0
ERR3686735_1	24300	4786159	0	0
ERR3686736_1	23677	5013039	0	0
ERR3686737_1	21093	4405644	0	0
ERR3686738_1	15307	3104391	0	0
ERR3686739_1	12885	2339867	0	0
ERR3686740_1	16210	3073285	0	0
ERR3686741_1	16723	2743175	0	0
ERR3686742_1	19550	3297301	0	0
ERR3686743_1	20053	3366687	0	0
ERR3686744_1	24561	4702117	0	0
ERR3686745_1	14516	2294823	0	0
ERR3686746_1	13845	2621766	0	0
ERR3686747_1	16056	3023129	0	0
ERR3686748_1	16687	3611913	0	0
ERR3686749_1	10040	2213819	0	0
ERR3686750_1	21985	4155357	0	0
ERR3686751_1	6785	1348476	0	0
ERR3686752_1	13942	2333008	0	0
ERR3686753_1	18443	3602079	0	0
ERR3686754_1	13572	2299925	0	0
ERR3686755_1	16880	2844961	0	0
ERR3686756_1	12303	2141009	0	0
ERR3686757_1	10197	1634284	0	0
ERR3686758_1	16119	3253873	0	0
ERR3686759_1	15606	2827761	0	0
ERR3686760_1	12415	2152214	0	0
ERR3686761_1	14098	2601387	0	0
ERR3686762_1	11954	1972329	0	0
ERR3686763_1	13495	2617902	0	0
ERR3686764_1	17771	3343035	0	0
ERR3686765_1	15089	2938208	0	0
ERR3686766_1	15502	2417653	0	0
ERR3686767_1	13561	2383546	0	0
ERR3686768_1	13647	2316316	0	0
ERR3686769_1	13697	2477123	0	0
ERR3686770_1	14016	2229262	0	0
ERR3686771_1	11496	1912336	0	0
ERR3686772_1	11181	1816187	0	0
ERR3686773_1	15048	2236340	0	0
ERR3686774_1	10528	1762315	0	0
ERR3686775_1	14860	2175754	0	0
ERR3686776_1	16383	2529318	0	0
ERR3686777_1	7111	1312938	0	0
ERR3686778_1	20828	3575833	0	0
ERR3686779_1	7356	1173851	0	0
ERR3686780_1	57945	13317668	0	0
ERR3686781_1	45339	8801435	0	0
ERR3686782_1	34128	8316335	0	0
ERR3686783_1	41453	9169449	0	0
ERR3686784_1	51831	11364833	0	0
ERR3686785_1	33869	6608396	0	0
ERR3686786_1	33076	7391353	0	0
ERR3686787_1	34207	7779837	0	0
ERR3686788_1	35839	9107792	0	0
ERR3686789_1	22044	5124444	0	0
ERR3686790_1	48717	10509579	0	0
ERR3686791_1	14779	3354184	0	0
ERR3686792_1	76478	16246281	0	0
ERR3686793_1	98953	23258759	0	0
ERR3686794_1	56935	12233461	0	0
ERR3686795_1	83933	18783205	0	0
ERR3686796_1	82718	15719860	0	0
ERR3686797_1	40881	9445108	0	0
ERR3686798_1	59739	12729701	0	0
ERR3686799_1	39921	8275384	0	0
ERR3686800_1	48178	9734114	0	0
ERR3686801_1	31953	6664486	0	0
ERR3686802_1	18685	4784244	0	0
ERR3686803_1	55495	13406876	0	0
ERR3686804_1	60705	14132169	0	0
ERR3686805_1	55879	12976432	0	0
ERR3686806_1	50606	12117665	0	0
ERR3686807_1	26586	5492262	0	0
ERR3686808_1	122403	26775323	0	0
ERR3686809_1	29493	7196753	0	0
ERR3686810_1	26304	5548642	0	0
ERR3686811_1	20656	4182365	0	0
ERR3686812_1	65274	15456154	0	0
ERR3686813_1	21299	4736384	0	0
ERR3686814_1	26774	6070757	0	0
ERR3686815_1	29328	5827075	0	0
ERR3686816_1	33107	7593238	0	0
ERR3686817_1	27058	6000128	0	0
ERR3686818_1	26165	6369703	0	0
ERR3686819_1	44941	10427502	0	0
ERR3686820_1	31236	7658755	0	0
ERR3686821_1	9737	2227819	0	0
ERR3687211_1	2504807	372910754	0	0
ERR3687211_2	2504807	372578776	0	0
ERR3687212_1	1851876	275635101	0	0
ERR3687212_2	1851876	274814338	0	0
ERR3687213_1	1886513	280864480	0	0
ERR3687213_2	1886513	280350498	0	0
ERR3687214_1	1895992	282228606	0	0
ERR3687214_2	1895992	281682061	0	0
ERR3687215_1	1890398	281427448	0	0
ERR3687215_2	1890398	280622318	0	0
ERR3687216_1	2024053	301352288	1	1	X51522.1_phageP4:p8583s_m1
ERR3687216_2	2024053	300198870	1	1	X51522.1_phageP4:p8583s_m1
ERR3687217_1	1654849	246438827	0	0
ERR3687217_2	1654849	245527656	0	0
ERR3687218_1	2832000	421555235	0	0
ERR3687218_2	2832000	421291644	0	0
ERR3687219_1	2062146	307073167	0	0
ERR3687219_2	2062146	306878350	0	0
ERR3687220_1	1984916	295632421	0	0
ERR3687220_2	1984916	295419154	0	0
ERR3687221_1	2338926	348237454	0	0
ERR3687221_2	2338926	347965271	0	0
ERR3687222_1	287565	42815828	0	0
ERR3687222_2	287565	42785342	0	0
ERR3687223_1	2506612	373145532	0	0
ERR3687223_2	2506612	372957416	0	0
ERR3687224_1	1974208	293908481	0	0
ERR3687224_2	1974208	293584905	0	0
ERR3687225_1	2205468	328284587	0	0
ERR3687225_2	2205468	326706092	0	0
ERR3687226_1	1711678	254877459	0	0
ERR3687226_2	1711678	254214284	0	0
ERR3687227_1	1276439	190094681	0	0
ERR3687227_2	1276439	189473108	0	0
ERR3687228_1	1822824	271391937	0	0
ERR3687228_2	1822824	270516678	0	0
ERR3687229_1	1856284	276383756	0	0
ERR3687229_2	1856284	275702804	0	0
ERR3687230_1	1537932	229018401	0	0
ERR3687230_2	1537932	228380887	0	0
ERR3687231_1	2006539	298668814	0	0
ERR3687231_2	2006539	298223544	0	0
ERR3687232_1	328597	48892893	0	0
ERR3687232_2	328597	48261934	0	0
ERR3687233_1	270873	40344865	0	0
ERR3687233_2	270873	40041422	0	0
ERR3687234_1	713246	106239277	0	0
ERR3687234_2	713246	105969011	0	0
ERR3687235_1	1788471	266366131	0	0
ERR3687235_2	1788471	265981341	0	0
ERR3687236_1	890023	132506713	0	0
ERR3687236_2	890023	132272296	0	0
ERR3687237_1	2585546	385127881	0	0
ERR3687237_2	2585546	384783519	0	0
ERR3687238_1	988027	147177935	0	0
ERR3687238_2	988027	147028889	0	0
ERR3687239_1	1162712	173179158	0	0
ERR3687239_2	1162712	172868434	0	0
ERR3687240_1	1024537	152527643	0	0
ERR3687240_2	1024537	152052850	0	0
ERR3687241_1	924575	137713169	0	0
ERR3687241_2	924575	137413057	0	0
ERR3687242_1	882889	131493569	0	0
ERR3687242_2	882889	130944128	0	0
ERR3687243_1	1180462	175775757	0	0
ERR3687243_2	1180462	175097403	0	0
ERR3687244_1	1381098	205705796	0	0
ERR3687244_2	1381098	205094442	0	0
ERR3687245_1	1539290	229275332	0	0
ERR3687245_2	1539290	228948113	0	0
ERR3687246_1	1123190	167283706	0	0
ERR3687246_2	1123190	166642585	0	0
ERR3687247_1	1443276	214974101	0	0
ERR3687247_2	1443276	214641388	0	0
ERR3687248_1	1412045	210310200	0	0
ERR3687248_2	1412045	209926359	0	0
ERR3687249_1	1063547	158425463	0	0
ERR3687249_2	1063547	157810620	0	0
ERR3687250_1	1055347	157203250	0	0
ERR3687250_2	1055347	156734807	0	0
ERR3687251_1	1122609	167227335	0	0
ERR3687251_2	1122609	166745295	0	0
ERR3687252_1	1000582	149042468	0	0
ERR3687252_2	1000582	148545867	0	0
ERR3687253_1	120294	17917378	0	0
ERR3687253_2	120294	17910748	0	0
ERR3687254_1	117797	17518289	0	0
ERR3687254_2	117797	17534936	0	0
ERR3687255_1	144728	21556927	0	0
ERR3687255_2	144728	21550729	0	0
ERR3687256_1	676082	100076870	0	0
ERR3687256_2	676082	100609003	0	0
ERR3687257_1	835926	123555560	0	0
ERR3687257_2	835926	124354809	0	0
ERR3687258_1	1339643	199543960	0	0
ERR3687258_2	1339643	199505087	0	0
ERR3687259_1	3559713	530117785	0	0
ERR3687259_2	3559713	529997848	0	0
ERR3687260_1	117347	17431008	0	0
ERR3687260_2	117347	17419007	0	0
ERR3687261_1	10116	1500450	0	0
ERR3687261_2	10116	1500282	0	0
ERR3687262_1	119395	17723550	0	0
ERR3687262_2	119395	17704025	0	0
ERR3687263_1	134077	19913205	0	0
ERR3687263_2	134077	19901858	0	0
ERR3687264_1	147583	21920470	0	0
ERR3687264_2	147583	21909534	0	0
ERR3687265_1	114310	16878360	0	0
ERR3687265_2	114310	16946734	0	0
ERR3687266_1	160679	23856523	0	0
ERR3687266_2	160679	23836095	0	0
ERR3687267_1	3833569	571097988	0	0
ERR3687267_2	3833569	570735426	0	0
ERR3687268_1	1820927	271184567	0	0
ERR3687268_2	1820927	270926806	0	0
ERR3687269_1	1759103	262000234	0	0
ERR3687269_2	1759103	261768634	0	0
ERR3687270_1	2169860	323143622	0	0
ERR3687270_2	2169860	322927060	0	0
ERR3687271_1	4545645	677020254	0	0
ERR3687271_2	4545645	676448922	0	0
ERR3687272_1	192030	28588455	0	0
ERR3687272_2	192030	28547654	0	0
ERR3687273_1	17130	2550368	0	0
ERR3687273_2	17130	2458775	0	0
ERR3687274_1	14162	2107430	0	0
ERR3687274_2	14162	2026690	0	0
ERR3687275_1	161456	24025058	0	0
ERR3687275_2	161456	23110272	0	0
ERR3687276_1	112100	16688505	0	0
ERR3687276_2	112100	16059398	0	0
ERR3687277_1	201704	30025927	0	0
ERR3687277_2	201704	28860154	0	0
ERR3687278_1	85572	12719925	0	0
ERR3687278_2	85572	12147801	0	0
ERR3687279_1	2688	399885	0	0
ERR3687279_2	2688	385943	0	0
ERR3687280_1	271254	40402025	0	0
ERR3687280_2	271254	40391004	0	0
ERR3687281_1	1769477	263025781	0	0
ERR3687281_2	1769477	263387272	0	0
ERR3687282_1	339195	50525443	0	0
ERR3687282_2	339195	50511117	0	0
ERR3687283_1	20617	3053678	0	0
ERR3687283_2	20617	3067876	0	0
ERR3687284_1	22999	3400375	0	0
ERR3687284_2	22999	3420292	0	0
ERR3687285_1	53064	7904280	0	0
ERR3687285_2	53064	7903065	0	0
ERR3687286_1	2657080	395711175	0	0
ERR3687286_2	2657080	395627537	0	0
ERR3687287_1	12828	1903531	0	0
ERR3687287_2	12828	1812820	0	0
ERR3687288_1	280154	41649938	0	0
ERR3687288_2	280154	39753837	0	0
ERR3687289_1	18185	2706854	0	0
ERR3687289_2	18185	2585776	0	0
ERR3687290_1	71629	10642458	0	0
ERR3687290_2	71629	10166768	0	0
ERR3687291_1	108605	16131413	0	0
ERR3687291_2	108605	15393705	0	0
ERR3687292_1	13429	1993991	0	0
ERR3687292_2	13429	1900179	0	0
ERR3687293_1	21945	3266926	0	0
ERR3687293_2	21945	3129421	0	0
ERR3687294_1	1206807	179391442	0	0
ERR3687294_2	1206807	178962540	0	0
ERR3687295_1	138052	20558588	0	0
ERR3687295_2	138052	20536707	0	0
ERR3687296_1	195439	29100355	0	0
ERR3687296_2	195439	29045798	0	0
ERR3687297_1	2212425	329074673	0	0
ERR3687297_2	2212425	328465148	0	0
ERR3687298_1	129308	19249967	0	0
ERR3687298_2	129308	19216223	0	0
ERR3687299_1	1282166	190857489	0	0
ERR3687299_2	1282166	190618320	0	0
ERR3687300_1	99668	14815768	0	0
ERR3687300_2	99668	14724199	0	0
ERR3687301_1	102349	15226799	0	0
ERR3687301_2	102349	15194618	0	0
ERR3687302_1	2371294	352283152	0	0
ERR3687302_2	2371294	352299779	0	0
ERR3687303_1	173135	25760339	0	0
ERR3687303_2	173135	25745377	0	0
ERR3687304_1	556643	82646356	0	0
ERR3687304_2	556643	82680594	0	0
ERR3687305_1	839474	124779286	0	0
ERR3687305_2	839474	124763738	0	0
ERR3687306_1	122363	18102368	0	0
ERR3687306_2	122363	18097116	0	0
ERR3687307_1	172029	25611939	0	0
ERR3687307_2	172029	25608102	0	0
ERR3687308_1	1246759	185038484	0	0
ERR3687308_2	1246759	184590026	0	0
ERR3687309_1	129121	19218986	0	0
ERR3687309_2	129121	19188566	0	0
ERR3687310_1	188615	28067052	0	0
ERR3687310_2	188615	27975538	0	0
ERR3687311_1	2166136	321855422	0	0
ERR3687311_2	2166136	321228926	0	0
ERR3687312_1	122950	18290910	0	0
ERR3687312_2	122950	18246061	0	0
ERR3687313_1	1267792	188609940	0	0
ERR3687313_2	1267792	188249430	0	0
ERR3687314_1	99107	14717609	0	0
ERR3687314_2	99107	14635161	0	0
ERR3687315_1	743893	110776453	0	0
ERR3687315_2	743893	110597749	0	0
ERR3687316_1	544236	80999018	0	0
ERR3687316_2	544236	80768348	0	0
ERR3687317_1	3654485	543882040	0	0
ERR3687317_2	3654485	543712336	0	0
ERR3687318_1	207059	30842600	0	0
ERR3687318_2	207059	30832409	0	0
ERR3687319_1	162700	24231351	0	0
ERR3687319_2	162700	24203853	0	0
ERR3687320_1	936286	139229663	0	0
ERR3687320_2	936286	139239978	0	0
ERR3687321_1	1344612	200131405	0	0
ERR3687321_2	1344612	200095856	0	0
ERR3687322_1	320482	47446383	0	0
ERR3687322_2	320482	46473661	0	0
ERR3687323_1	399558	57759708	0	0
ERR3687323_2	399558	58564929	0	0
ERR3687324_1	272131	40481849	0	0
ERR3687324_2	272131	39999632	0	0
ERR3687325_1	322547	47535594	0	0
ERR3687325_2	322547	47380048	0	0
ERR3687326_1	118059	17560061	0	0
ERR3687326_2	118059	17249834	0	0
ERR3687327_1	295092	43560081	0	0
ERR3687327_2	295092	43461504	0	0
ERR3687328_1	164386	24437770	0	0
ERR3687328_2	164386	24134842	0	0
ERR3687329_1	2480298	369299083	0	0
ERR3687329_2	2480298	369264682	0	0
ERR3687330_1	1726339	257030423	0	0
ERR3687330_2	1726339	256976536	0	0
ERR3687331_1	1979841	293265049	0	0
ERR3687331_2	1979841	294519822	0	0
ERR3687332_1	1268075	188791060	0	0
ERR3687332_2	1268075	188766062	0	0
ERR3687333_1	1003589	149420352	0	0
ERR3687333_2	1003589	149403521	0	0
ERR3687334_1	1737277	258612226	0	0
ERR3687334_2	1737277	258588063	0	0
ERR3687335_1	1571218	233830013	0	0
ERR3687335_2	1571218	233839555	0	0
ERR3687336_1	3429926	510896647	0	0
ERR3687336_2	3429926	510673332	0	0
ERR3687337_1	304320	45315157	0	0
ERR3687337_2	304320	45255420	0	0
ERR3687338_1	614092	91454475	0	0
ERR3687338_2	614092	91360336	0	0
ERR3687339_1	459351	68372955	0	0
ERR3687339_2	459351	68283892	0	0
ERR3687340_1	7295621	1086390534	0	0
ERR3687340_2	7295621	1085522901	0	0
ERR3687341_1	1956376	291324720	0	0
ERR3687341_2	1956376	291170688	0	0
ERR3687342_1	370787	55207759	0	0
ERR3687342_2	370787	55113560	0	0
ERR3687343_1	391183	58244384	0	0
ERR3687343_2	391183	58211292	0	0
ERR3687344_1	857812	127758336	0	0
ERR3687344_2	857812	127714531	0	0
ERR3687345_1	837157	124712487	0	0
ERR3687345_2	837157	124683048	0	0
ERR3687346_1	3160129	470700072	0	0
ERR3687346_2	3160129	470502512	0	0
ERR3687347_1	1619617	241162035	0	0
ERR3687347_2	1619617	241096225	0	0
ERR3687348_1	1495195	222662674	0	0
ERR3687348_2	1495195	222566797	0	0
ERR3687349_1	1783239	265597098	0	0
ERR3687349_2	1783239	265509483	0	0
ERR3687350_1	1638452	244035610	0	0
ERR3687350_2	1638452	243908515	0	0
ERR3687351_1	1542794	229792851	0	0
ERR3687351_2	1542794	229727825	0	0
ERR3687352_1	1421097	211626458	0	0
ERR3687352_2	1421097	211555308	0	0
ERR3687353_1	1555615	231695066	0	0
ERR3687353_2	1555615	231607338	0	0
ERR3687354_1	1308531	194916188	0	0
ERR3687354_2	1308531	194842155	0	0
ERR3687355_1	1653421	246285386	0	0
ERR3687355_2	1653421	246206111	0	0
ERR3687356_1	1598361	238023999	0	0
ERR3687356_2	1598361	237957141	0	0
ERR3687357_1	1381928	205829678	0	0
ERR3687357_2	1381928	205767097	0	0
ERR3687358_1	1042146	155166798	0	0
ERR3687358_2	1042146	155060026	0	0
ERR3687359_1	1170903	174377584	0	0
ERR3687359_2	1170903	174280691	0	0
ERR3687360_1	1189349	177092271	0	0
ERR3687360_2	1189349	176962334	0	0
ERR3687361_1	814189	121273651	0	0
ERR3687361_2	814189	121169872	0	0
ERR3687362_1	1497631	223103245	0	0
ERR3687362_2	1497631	223008517	0	0
ERR3687363_1	1449025	215856450	0	0
ERR3687363_2	1449025	215762252	0	0
ERR3687364_1	1665397	248061123	567	5352	X51522.1_phageP4:p4200s_m1(2) p4269s_m2 p4280s_m4(2) p4336s_m3(2) p4368s_m5(2) p4446s_m4(2) p4462s_m4 p4468s_m3 p4477a_m4(3) p4489s_m3 p4501a_m5 p4544s_m5(4) p4566a_m3(2) p4580a_m2(3) p4608a_m4 p4647a_m5(4) p4667s_m5(3) p4675a_m3(2) p4694a_m5(3) p4697s_m5 p4735s_m7(2) p4743a_m9(3) p4744a_m5 p4744a_m9 p4769a_m7(2) p4769s_m9(2) p4775a_m6 p4778a_m7(2) p4782a_m6 p4785a_m7(2) p4910a_m9(2) p4917s_m7(2)…
ERR3687364_2	1665397	247884954	555	5108	X51522.1_phageP4:p4215s_m1 p4368s_m4 p4374a_m1(5) p4441s_m3(3) p4445s_m4(2) p4454s_m4 p4462s_m2 p4462s_m4 p4470a_m3 p4502a_m3(2) p4515s_m3 p4523a_m5(2) p4536s_m4(3) p4537s_m4(2) p4544s_m5(2) p4574a_m3 p4615a_m4 p4625s_m7(2) p4629a_m2(2) p4646s_m6 p4671s_m5(2) p4675a_m3 p4695s_m4 p4695s_m5 p4699a_m6 p4727a_m9(2) p4735s_m7(3) p4765s_m9 p4769s_m9(5) p4770a_m7 p4782a_m6(2) p4785a_m7(4) p4882s_m7 p488…
ERR3687365_1	1468772	218686074	1	15	X51522.1_phageP4:p9543a_m15
ERR3687365_2	1468772	218331213	1	9	X51522.1_phageP4:p9223s_m9
ERR3687366_1	1717256	255740453	0	0
ERR3687366_2	1717256	255547699	0	0
ERR3687367_1	1920500	285869171	0	0
ERR3687367_2	1920500	285707983	0	0
ERR3687368_1	1818586	270843716	0	0
ERR3687368_2	1818586	270721210	0	0
ERR3687369_1	1548294	230623805	0	0
ERR3687369_2	1548294	230533562	0	0
ERR3687370_1	1423610	212035340	2	22	X51522.1_phageP4:p3970a_m11(2)
ERR3687370_2	1423610	211969128	3	10	X51522.1_phageP4:p3937a_m8 p5095s_m1 p5159s_m1
ERR3687371_1	1292887	192589406	0	0
ERR3687371_2	1292887	192552695	0	0
ERR3687372_1	1441215	214415568	0	0
ERR3687372_2	1441215	214322926	0	0
ERR3687373_1	1503744	223945891	0	0
ERR3687373_2	1503744	223886491	0	0
ERR3687374_1	1314606	195798927	0	0
ERR3687374_2	1314606	195741765	0	0
ERR3687375_1	1830524	272679377	0	0
ERR3687375_2	1830524	272585912	0	0
ERR3687376_1	1844110	274647517	0	0
ERR3687376_2	1844110	274530935	0	0
ERR3687377_1	1515526	225734561	0	0
ERR3687377_2	1515526	225645728	0	0
ERR3687378_1	1732777	258086483	0	0
ERR3687378_2	1732777	258001623	0	0
ERR3687379_1	1513838	225496145	0	0
ERR3687379_2	1513838	225423293	0	0
ERR3687380_1	1624311	241954598	123	1058	X51522.1_phageP4:p3628s_m1(2) p4129s_m5(2) p4144a_m1 p4200s_m1 p4406a_m3 p4449a_m4 p4491a_m5 p4497a_m5(3) p4769a_m8 p4841a_m11 p4992s_m15(2) p4996s_m8 p5013a_m11 p5207a_m11(4) p5212s_m11(2) p5410s_m11 p5447a_m11 p5471a_m11 p5472a_m11 p5480s_m2 p5507s_m3 p5600a_m5 p5673a_m6 p5719a_m8 p5870a_m6 p6053a_m11 p6163s_m5 p6163s_m6 p6197s_m8 p6289s_m6 p6301a_m7 p6368a_m11(2) p6479a_m8 p6615a_m8(2) p6753s_…
ERR3687380_2	1624311	241886164	130	1062	X51522.1_phageP4:p3599s_m1(2) p3632s_m2 p3693s_m2 p3914s_m3(2) p4011a_m4(2) p4080s_m3 p4080s_m7(2) p4238s_m1 p4257s_m1 p4309s_m4 p4533a_m5(2) p4633s_m9 p4718a_m5 p4728s_m14 p4916s_m11(4) p4980a_m14 p5044s_m11 p5101s_m7 p5194s_m11 p5288a_m9 p5288a_m10 p5347s_m11 p5405s_m12 p5436s_m5 p5495a_m11(2) p5565s_m1 p5648s_m5 p5719a_m8 p5830a_m8 p5873a_m6 p6051s_m6(2) p6140s_m4 p6289s_m6(2) p6484a_m8(2) p65…
ERR3687381_1	2118715	315530036	0	0
ERR3687381_2	2118715	315443688	0	0
ERR3687382_1	1314380	195674818	1	6	X51522.1_phageP4:p3958a_m6
ERR3687382_2	1314380	195630734	1	2	X51522.1_phageP4:p3679s_m2
ERR3687383_1	974981	145193482	0	0
ERR3687383_2	974981	145150276	0	0
ERR3687384_1	1698114	252921169	0	0
ERR3687384_2	1698114	252854389	0	0
ERR3687385_1	1252317	186423675	0	0
ERR3687385_2	1252317	186386794	0	0
ERR3687386_1	1182060	176072676	0	0
ERR3687386_2	1182060	176031414	0	0
ERR3687387_1	1966522	292843129	0	0
ERR3687387_2	1966522	292785245	0	0
ERR3687388_1	1693950	251973235	0	0
ERR3687388_2	1693950	251870189	0	0
ERR3687389_1	1481325	220653302	0	0
ERR3687389_2	1481325	220584214	0	0
ERR3687390_1	1365485	203397244	0	0
ERR3687390_2	1365485	203352488	0	0
ERR3687391_1	1803731	268682592	0	0
ERR3687391_2	1803731	268593481	0	0
ERR3687392_1	1330646	198216720	2	23	X51522.1_phageP4:p5410a_m12 p8014s_m11
ERR3687392_2	1330646	198162250	2	25	X51522.1_phageP4:p5027s_m11 p8211a_m14
ERR3687393_1	1941494	289188968	0	0
ERR3687393_2	1941494	289111213	0	0
ERR3687394_1	1483218	220948073	0	0
ERR3687394_2	1483218	220885641	0	0
ERR3687395_1	1649714	245743151	0	0
ERR3687395_2	1649714	245686437	0	0
ERR3687396_1	2631944	391400475	0	0
ERR3687396_2	2631944	391301843	0	0
ERR3687397_1	2074054	308879789	0	0
ERR3687397_2	2074054	308786402	0	0
ERR3687398_1	1508164	224634177	0	0
ERR3687398_2	1508164	224552387	0	0
ERR3687399_1	1614382	240416302	7	79	X51522.1_phageP4:p4457s_m14 p5710s_m7 p6071s_m10 p6291a_m5 p10130s_m15 p11093a_m14(2)
ERR3687399_2	1614382	240337231	8	80	X51522.1_phageP4:p4874a_m9 p6000a_m15 p6071s_m10 p6291a_m5 p8757a_m2 p10416a_m9 p10805s_m15(2)
ERR3687400_1	1580311	235323572	0	0
ERR3687400_2	1580311	235186270	0	0
ERR3687401_1	2142876	319109652	0	0
ERR3687401_2	2142876	318974146	0	0
ERR3687402_1	1749407	260540126	0	0
ERR3687402_2	1749407	260404879	0	0
ERR3687403_1	569482	84825466	0	0
ERR3687403_2	569482	84826130	0	0
ERR3687404_1	351483	52309931	0	0
ERR3687404_2	351483	52299558	0	0
ERR3687405_1	419061	62389911	0	0
ERR3687405_2	419061	62380432	0	0
ERR3687406_1	442171	65790983	0	0
ERR3687406_2	442171	65796713	0	0
ERR3687407_1	364778	54291295	0	0
ERR3687407_2	364778	54285970	0	0
ERR3687408_1	399877	59511802	0	0
ERR3687408_2	399877	59501073	0	0
ERR3687409_1	486213	72401974	0	0
ERR3687409_2	486213	72390902	0	0
ERR3687410_1	527225	78473224	0	0
ERR3687410_2	527225	78464743	0	0
ERR3687411_1	434628	64744965	0	0
ERR3687411_2	434628	64741158	0	0
ERR3687412_1	361676	53866745	0	0
ERR3687412_2	361676	53859510	1	1	X51522.1_phageP4:p9422a_m1
ERR3687413_1	463693	69065144	0	0
ERR3687413_2	463693	69051344	0	0
ERR3687414_1	219186	32517722	0	0
ERR3687414_2	219186	32588013	0	0
ERR3687415_1	582055	86701978	0	0
ERR3687415_2	582055	86686068	0	0
ERR3687416_1	443570	66047949	0	0
ERR3687416_2	443570	66041446	0	0
ERR654539_1	60030	17017955	0	0
ERR654540_1	21418	6831902	0	0
ERR748832_1	8887	115531	0	0
ERR748832_2	8887	8869939	0	0
ERR752456_1	22192	288496	0	0
ERR752456_2	22192	23192315	0	0
ERR752457_1	3608	14432	0	0
ERR752457_2	3608	46904	0	0
ERR752457_3	3608	3139122	0	0
ERR752458_1	9477	37908	0	0
ERR752458_2	9477	123201	0	0
ERR752458_3	9477	8729807	0	0
ERR752459_1	28081	112324	0	0
ERR752459_2	28081	365053	0	0
ERR752459_3	28081	33788794	0	0
ERR752460_1	21746	282698	0	0
ERR752460_2	21746	20276882	0	0
ERR752461_1	7970	31880	0	0
ERR752461_2	7970	103610	0	0
ERR752461_3	7970	8023650	0	0
ERR752462_1	14487	57948	0	0
ERR752462_2	14487	188331	0	0
ERR752462_3	14487	15124118	0	0
ERR752463_1	1682	6728	0	0
ERR752463_2	1682	21866	0	0
ERR752463_3	1682	1388414	0	0
ERR752464_1	21746	260952	0	0
ERR752464_2	21746	20298628	0	0
ERR752465_1	3680	14720	0	0
ERR752465_2	3680	47840	0	0
ERR752465_3	3680	2144831	0	0
ERR752466_1	10188	40752	0	0
ERR752466_2	10188	132444	0	0
ERR752466_3	10188	5796241	0	0
ERR771084_1	1045275	174023459	0	0
ERR771084_2	1045275	174023459	0	0
ERR843912_1	1055323	263830750	0	0
ERR843912_2	1055323	263830750	0	0
ERR843913_1	508347	127086750	0	0
ERR843913_2	508347	127086750	0	0
ERR843914_1	369123	92280750	0	0
ERR843914_2	369123	92280750	0	0
ERR843915_1	1048392	262098000	0	0
ERR843915_2	1048392	262098000	0	0
ERR843916_1	1623616	405904000	0	0
ERR843916_2	1623616	405904000	0	0
ERR843917_1	1228176	307044000	0	0
ERR843917_2	1228176	307044000	0	0
ERR843918_1	277048	69262000	0	0
ERR843918_2	277048	69262000	0	0
ERR843919_1	772089	193022250	0	0
ERR843919_2	772089	193022250	0	0
ERR843920_1	1324497	331124250	0	0
ERR843920_2	1324497	331124250	0	0
ERR843921_1	1045787	261446750	0	0
ERR843921_2	1045787	261446750	0	0
ERR843922_1	1102646	275661500	0	0
ERR843922_2	1102646	275661500	0	0
ERR843923_1	779514	194878500	0	0
ERR843923_2	779514	194878500	0	0
ERR843924_1	1335146	333786500	0	0
ERR843924_2	1335146	333786500	0	0
ERR843925_1	607351	151837750	0	0
ERR843925_2	607351	151837750	0	0
ERR843926_1	1912919	478229750	0	0
ERR843926_2	1912919	478229750	0	0
ERR843927_1	1215514	303878500	0	0
ERR843927_2	1215514	303878500	0	0
ERR843928_1	1062573	265643250	0	0
ERR843928_2	1062573	265643250	0	0
ERR843929_1	1439714	359928500	0	0
ERR843929_2	1439714	359928500	0	0
ERR843930_1	1133645	283411250	0	0
ERR843930_2	1133645	283411250	0	0
ERR843931_1	1402235	350558750	0	0
ERR843931_2	1402235	350558750	0	0
ERR843932_1	1601496	400374000	0	0
ERR843932_2	1601496	400374000	0	0
ERR843933_1	1028132	257033000	11	159	X51522.1_phageP4:p4223s_m2 p4783a_m19 p4976s_m19 p5071s_m16 p6273s_m20 p7907s_m20 p9228s_m11 p9539a_m23 p10110a_m14 p10892s_m8 p11121a_m7
ERR843933_2	1028132	257033000	11	148	X51522.1_phageP4:p4387a_m2 p4387s_m7 p5248a_m5 p5376a_m18 p6582a_m24 p8257a_m22 p9276s_m23 p9443a_m9 p9876s_m14 p10883s_m7 p11232a_m17
ERR843934_1	1121033	280258250	0	0
ERR843934_2	1121033	280258250	0	0
ERR843935_1	1559555	389888750	0	0
ERR843935_2	1559555	389888750	0	0
ERR843936_1	833230	208307500	0	0
ERR843936_2	833230	208307500	0	0
ERR843937_1	392051	98012750	0	0
ERR843937_2	392051	98012750	0	0
ERR843938_1	601458	150364500	0	0
ERR843938_2	601458	150364500	0	0
ERR843939_1	307836	76959000	0	0
ERR843939_2	307836	76959000	0	0
ERR843940_1	414078	103519500	0	0
ERR843940_2	414078	103519500	0	0
ERR843941_1	472548	118137000	0	0
ERR843941_2	472548	118137000	0	0
ERR843942_1	523894	130973500	0	0
ERR843942_2	523894	130973500	0	0
ERR843943_1	436929	109232250	0	0
ERR843943_2	436929	109232250	0	0
ERR843944_1	444867	111216750	0	0
ERR843944_2	444867	111216750	0	0
ERR843945_1	473677	118419250	0	0
ERR843945_2	473677	118419250	0	0
ERR843946_1	864604	216151000	0	0
ERR843946_2	864604	216151000	0	0
ERR843947_1	1238635	309658750	0	0
ERR843947_2	1238635	309658750	0	0
ERR843948_1	1294974	323743500	0	0
ERR843948_2	1294974	323743500	0	0
ERR843949_1	1377969	344492250	0	0
ERR843949_2	1377969	344492250	0	0
ERR843950_1	260179	65044750	0	0
ERR843950_2	260179	65044750	0	0
ERR843951_1	315750	78937500	0	0
ERR843951_2	315750	78937500	0	0
ERR843952_1	1262139	315534750	0	0
ERR843952_2	1262139	315534750	0	0
ERR843953_1	681221	170305250	0	0
ERR843953_2	681221	170305250	0	0
ERR843954_1	1403380	350845000	0	0
ERR843954_2	1403380	350845000	0	0
ERR843955_1	1106792	276698000	0	0
ERR843955_2	1106792	276698000	0	0
ERR843956_1	1206111	301527750	0	0
ERR843956_2	1206111	301527750	0	0
ERR843957_1	1319723	329930750	0	0
ERR843957_2	1319723	329930750	0	0
ERR843958_1	1900357	475089250	0	0
ERR843958_2	1900357	475089250	0	0
ERR843959_1	2089721	522430250	0	0
ERR843959_2	2089721	522430250	0	0
ERR843960_1	1463934	365983500	0	0
ERR843960_2	1463934	365983500	0	0
ERR843961_1	1373739	343434750	0	0
ERR843961_2	1373739	343434750	0	0
ERR843962_1	2317525	579381250	0	0
ERR843962_2	2317525	579381250	0	0
ERR843963_1	1482411	370602750	0	0
ERR843963_2	1482411	370602750	0	0
ERR843964_1	2063243	515810750	0	0
ERR843964_2	2063243	515810750	0	0
ERR843965_1	1138647	284661750	0	0
ERR843965_2	1138647	284661750	0	0
ERR843966_1	1481900	370475000	0	0
ERR843966_2	1481900	370475000	0	0
ERR843967_1	929850	232462500	0	0
ERR843967_2	929850	232462500	0	0
ERR843968_1	1153693	288423250	0	0
ERR843968_2	1153693	288423250	0	0
ERR843969_1	1020712	255178000	0	0
ERR843969_2	1020712	255178000	0	0
ERR843970_1	1310966	327741500	0	0
ERR843970_2	1310966	327741500	0	0
ERR843971_1	1584853	396213250	0	0
ERR843971_2	1584853	396213250	0	0
ERR843972_1	1003937	250984250	0	0
ERR843972_2	1003937	250984250	0	0
ERR843973_1	1805580	451395000	0	0
ERR843973_2	1805580	451395000	0	0
ERR843974_1	798362	199590500	0	0
ERR843974_2	798362	199590500	0	0
ERR843975_1	1335042	333760500	0	0
ERR843975_2	1335042	333760500	0	0
ERR843976_1	1550860	387715000	0	0
ERR843976_2	1550860	387715000	0	0
ERR843977_1	1744234	436058500	0	0
ERR843977_2	1744234	436058500	0	0
ERR843978_1	927934	231983500	0	0
ERR843978_2	927934	231983500	0	0
ERR843979_1	1538803	384700750	0	0
ERR843979_2	1538803	384700750	0	0
ERR843980_1	1181767	295441750	0	0
ERR843980_2	1181767	295441750	0	0
ERR843981_1	1194128	298532000	0	0
ERR843981_2	1194128	298532000	0	0
ERR843982_1	1181832	295458000	0	0
ERR843982_2	1181832	295458000	0	0
ERR843983_1	1287631	321907750	0	0
ERR843983_2	1287631	321907750	0	0
ERR843984_1	1067240	266810000	0	0
ERR843984_2	1067240	266810000	0	0
ERR843985_1	1272713	318178250	0	0
ERR843985_2	1272713	318178250	0	0
ERR843986_1	1797357	449339250	0	0
ERR843986_2	1797357	449339250	0	0
ERR843987_1	1226891	306722750	0	0
ERR843987_2	1226891	306722750	0	0
ERR843988_1	708455	177113750	0	0
ERR843988_2	708455	177113750	0	0
ERR843989_1	1091898	272974500	0	0
ERR843989_2	1091898	272974500	0	0
ERR843990_1	1496268	374067000	0	0
ERR843990_2	1496268	374067000	0	0
ERR843991_1	1539798	384949500	0	0
ERR843991_2	1539798	384949500	0	0
ERR843992_1	1516245	379061250	0	0
ERR843992_2	1516245	379061250	0	0
ERR843993_1	604521	151130250	0	0
[truncated: 15,951 more rows]
