# Supplementary material for: An Extensive Meta-Metagenomic Search Identifies SARS-CoV-2-Homologous Sequences in Pangolin Lung Viromes
Source: mSphere. 2020 May 6;5(3):e00160-20. doi: 10.1128/mSphere.00160-20 (PMC7203451; doi:10.1128/mSphere.00160-20)
Supplement: TEXT S1 [file mSphere.00160-20-s0001.txt]

CRYST1    1.000    1.000    1.000  90.00  90.00  90.00 P 1           1
ATOM      1  N   ALA A  27     170.606 219.582 243.695  1.00113.70           N
ATOM      2  CA  ALA A  27     170.347 220.661 242.750  1.00113.70           C
ATOM      3  C   ALA A  27     171.651 221.306 242.296  1.00113.70           C
ATOM      4  O   ALA A  27     172.189 222.181 242.973  1.00113.70           O
ATOM      5  CB  ALA A  27     169.427 221.701 243.370  1.00113.70           C
ATOM      6  N   TYR A  28     172.160 220.867 241.150  1.00114.44           N
ATOM      7  CA  TYR A  28     173.409 221.392 240.626  1.00114.44           C
ATOM      8  C   TYR A  28     173.135 222.472 239.581  1.00114.44           C
ATOM      9  O   TYR A  28     172.006 222.665 239.128  1.00114.44           O
ATOM     10  CB  TYR A  28     174.262 220.265 240.039  1.00114.44           C
ATOM     11  CG  TYR A  28     174.681 219.204 241.042  1.00114.44           C
ATOM     12  CD1 TYR A  28     174.438 219.363 242.402  1.00114.44           C
ATOM     13  CD2 TYR A  28     175.314 218.041 240.625  1.00114.44           C
ATOM     14  CE1 TYR A  28     174.814 218.398 243.314  1.00114.44           C
ATOM     15  CE2 TYR A  28     175.695 217.071 241.532  1.00114.44           C
ATOM     16  CZ  TYR A  28     175.442 217.255 242.874  1.00114.44           C
ATOM     17  OH  TYR A  28     175.820 216.292 243.781  1.00114.44           O
ATOM     18  N   THR A  29     174.192 223.187 239.199  1.00114.65           N
ATOM     19  CA  THR A  29     174.069 224.295 238.262  1.00114.65           C
ATOM     20  C   THR A  29     175.407 224.458 237.547  1.00114.65           C
ATOM     21  O   THR A  29     176.428 223.913 237.972  1.00114.65           O
ATOM     22  CB  THR A  29     173.639 225.582 238.992  1.00114.65           C
ATOM     23  OG1 THR A  29     172.470 225.316 239.777  1.00114.65           O
ATOM     24  CG2 THR A  29     173.287 226.690 238.010  1.00114.65           C
ATOM     25  N   ASN A  30     175.395 225.213 236.449  1.00117.10           N
ATOM     26  CA  ASN A  30     176.576 225.424 235.618  1.00117.10           C
ATOM     27  C   ASN A  30     177.253 226.728 236.020  1.00117.10           C
ATOM     28  O   ASN A  30     176.736 227.815 235.744  1.00117.10           O
ATOM     29  CB  ASN A  30     176.200 225.446 234.138  1.00117.10           C
ATOM     30  CG  ASN A  30     176.428 224.112 233.460  1.00117.10           C
ATOM     31  OD1 ASN A  30     177.493 223.508 233.592  1.00117.10           O
ATOM     32  ND2 ASN A  30     175.425 223.642 232.727  1.00117.10           N
ATOM     33  N   SER A  31     178.410 226.618 236.671  1.00116.10           N
ATOM     34  CA  SER A  31     179.257 227.775 236.958  1.00116.10           C
ATOM     35  C   SER A  31     180.035 228.101 235.687  1.00116.10           C
ATOM     36  O   SER A  31     181.193 227.715 235.510  1.00116.10           O
ATOM     37  CB  SER A  31     180.184 227.489 238.131  1.00116.10           C
ATOM     38  OG  SER A  31     181.024 226.381 237.854  1.00116.10           O
ATOM     39  N   PHE A  32     179.365 228.820 234.783  1.00118.64           N
ATOM     40  CA  PHE A  32     179.867 229.063 233.434  1.00118.64           C
ATOM     41  C   PHE A  32     181.299 229.583 233.431  1.00118.64           C
ATOM     42  O   PHE A  32     182.214 228.899 232.962  1.00118.64           O
ATOM     43  CB  PHE A  32     178.961 230.061 232.711  1.00118.64           C
ATOM     44  CG  PHE A  32     177.636 229.491 232.296  1.00118.64           C
ATOM     45  CD1 PHE A  32     177.498 228.827 231.090  1.00118.64           C
ATOM     46  CD2 PHE A  32     176.526 229.625 233.111  1.00118.64           C
ATOM     47  CE1 PHE A  32     176.278 228.305 230.706  1.00118.64           C
ATOM     48  CE2 PHE A  32     175.304 229.105 232.733  1.00118.64           C
ATOM     49  CZ  PHE A  32     175.180 228.445 231.529  1.00118.64           C
ATOM     50  N   THR A  33     181.503 230.786 233.965  1.00116.28           N
ATOM     51  CA  THR A  33     182.838 231.354 234.107  1.00116.28           C
ATOM     52  C   THR A  33     183.052 232.071 235.428  1.00116.28           C
ATOM     53  O   THR A  33     184.191 232.449 235.716  1.00116.28           O
ATOM     54  CB  THR A  33     183.145 232.338 232.968  1.00116.28           C
ATOM     55  OG1 THR A  33     182.130 233.348 232.921  1.00116.28           O
ATOM     56  CG2 THR A  33     183.220 231.626 231.625  1.00116.28           C
ATOM     57  N   ARG A  34     182.011 232.283 236.229  1.00116.22           N
ATOM     58  CA  ARG A  34     182.123 233.088 237.432  1.00116.22           C
ATOM     59  C   ARG A  34     183.105 232.456 238.420  1.00116.22           C
ATOM     60  O   ARG A  34     183.503 231.296 238.298  1.00116.22           O
ATOM     61  CB  ARG A  34     180.747 233.277 238.064  1.00116.22           C
ATOM     62  CG  ARG A  34     179.665 233.522 237.031  1.00116.22           C
ATOM     63  CD  ARG A  34     178.493 234.283 237.609  1.00116.22           C
ATOM     64  NE  ARG A  34     177.591 234.748 236.560  1.00116.22           N
ATOM     65  CZ  ARG A  34     177.731 235.900 235.913  1.00116.22           C
ATOM     66  NH1 ARG A  34     178.740 236.709 236.208  1.00116.22           N
ATOM     67  NH2 ARG A  34     176.865 236.243 234.971  1.00116.22           N
ATOM     68  N   GLY A  35     183.492 233.250 239.411  1.00111.14           N
ATOM     69  CA  GLY A  35     184.358 232.796 240.474  1.00111.14           C
ATOM     70  C   GLY A  35     185.787 233.256 240.326  1.00111.14           C
ATOM     71  O   GLY A  35     186.655 232.780 241.065  1.00111.14           O
ATOM     72  N   VAL A  36     186.050 234.158 239.401  1.00109.27           N
ATOM     73  CA  VAL A  36     187.367 234.732 239.170  1.00109.27           C
ATOM     74  C   VAL A  36     187.531 235.956 240.055  1.00109.27           C
ATOM     75  O   VAL A  36     186.580 236.714 240.281  1.00109.27           O
ATOM     76  CB  VAL A  36     187.567 235.077 237.682  1.00109.27           C
ATOM     77  CG1 VAL A  36     187.378 233.838 236.827  1.00109.27           C
ATOM     78  CG2 VAL A  36     186.603 236.167 237.249  1.00109.27           C
ATOM     79  N   TYR A  37     188.735 236.138 240.583  1.00109.70           N
ATOM     80  CA  TYR A  37     189.006 237.258 241.468  1.00109.70           C
ATOM     81  C   TYR A  37     190.445 237.697 241.266  1.00109.70           C
ATOM     82  O   TYR A  37     191.260 236.985 240.674  1.00109.70           O
ATOM     83  CB  TYR A  37     188.743 236.893 242.931  1.00109.70           C
ATOM     84  CG  TYR A  37     189.623 235.785 243.450  1.00109.70           C
ATOM     85  CD1 TYR A  37     190.847 236.061 244.041  1.00109.70           C
ATOM     86  CD2 TYR A  37     189.226 234.463 243.357  1.00109.70           C
ATOM     87  CE1 TYR A  37     191.651 235.050 244.520  1.00109.70           C
ATOM     88  CE2 TYR A  37     190.022 233.448 243.832  1.00109.70           C
ATOM     89  CZ  TYR A  37     191.233 233.745 244.413  1.00109.70           C
ATOM     90  OH  TYR A  37     192.034 232.731 244.884  1.00109.70           O
ATOM     91  N   TYR A  38     190.751 238.874 241.777  1.00109.94           N
ATOM     92  CA  TYR A  38     192.095 239.417 241.694  1.00109.94           C
ATOM     93  C   TYR A  38     193.024 238.674 242.641  1.00109.94           C
ATOM     94  O   TYR A  38     192.886 238.816 243.863  1.00109.94           O
ATOM     95  CB  TYR A  38     192.065 240.905 242.013  1.00109.94           C
ATOM     96  CG  TYR A  38     191.412 241.720 240.923  1.00109.94           C
ATOM     97  CD1 TYR A  38     192.137 242.161 239.827  1.00109.94           C
ATOM     98  CD2 TYR A  38     190.061 242.028 240.982  1.00109.94           C
ATOM     99  CE1 TYR A  38     191.538 242.904 238.831  1.00109.94           C
ATOM    100  CE2 TYR A  38     189.454 242.765 239.990  1.00109.94           C
ATOM    101  CZ  TYR A  38     190.195 243.201 238.918  1.00109.94           C
ATOM    102  OH  TYR A  38     189.587 243.933 237.925  1.00109.94           O
ATOM    103  N   PRO A  39     193.969 237.878 242.137  1.00113.17           N
ATOM    104  CA  PRO A  39     194.764 237.020 243.027  1.00113.17           C
ATOM    105  C   PRO A  39     195.658 237.790 243.978  1.00113.17           C
ATOM    106  O   PRO A  39     196.010 237.253 245.035  1.00113.17           O
ATOM    107  CB  PRO A  39     195.588 236.171 242.052  1.00113.17           C
ATOM    108  CG  PRO A  39     195.682 237.001 240.820  1.00113.17           C
ATOM    109  CD  PRO A  39     194.412 237.796 240.736  1.00113.17           C
ATOM    110  N   ASP A  40     196.036 239.021 243.645  1.00119.96           N
ATOM    111  CA  ASP A  40     196.904 239.804 244.510  1.00119.96           C
ATOM    112  C   ASP A  40     196.679 241.283 244.240  1.00119.96           C
ATOM    113  O   ASP A  40     196.115 241.671 243.213  1.00119.96           O
ATOM    114  CB  ASP A  40     198.379 239.441 244.301  1.00119.96           C
ATOM    115  CG  ASP A  40     198.773 239.423 242.837  1.00119.96           C
ATOM    116  OD1 ASP A  40     197.902 239.688 241.981  1.00119.96           O
ATOM    117  OD2 ASP A  40     199.953 239.142 242.540  1.00119.96           O
ATOM    118  N   LYS A  41     197.133 242.107 245.182  1.00121.40           N
ATOM    119  CA  LYS A  41     196.909 243.546 245.155  1.00121.40           C
ATOM    120  C   LYS A  41     197.861 244.278 244.223  1.00121.40           C
ATOM    121  O   LYS A  41     198.001 245.501 244.335  1.00121.40           O
ATOM    122  CB  LYS A  41     197.019 244.116 246.571  1.00121.40           C
ATOM    123  CG  LYS A  41     195.814 243.814 247.447  1.00121.40           C
ATOM    124  CD  LYS A  41     196.128 244.028 248.917  1.00121.40           C
ATOM    125  CE  LYS A  41     194.855 244.106 249.741  1.00121.40           C
ATOM    126  NZ  LYS A  41     194.004 245.255 249.329  1.00121.40           N
ATOM    127  N   VAL A  42     198.513 243.565 243.312  1.00121.53           N
ATOM    128  CA  VAL A  42     199.436 244.156 242.352  1.00121.53           C
ATOM    129  C   VAL A  42     198.670 244.445 241.070  1.00121.53           C
ATOM    130  O   VAL A  42     197.688 243.763 240.752  1.00121.53           O
ATOM    131  CB  VAL A  42     200.634 243.223 242.095  1.00121.53           C
ATOM    132  CG1 VAL A  42     201.726 243.951 241.336  1.00121.53           C
ATOM    133  CG2 VAL A  42     201.165 242.677 243.410  1.00121.53           C
ATOM    134  N   PHE A  43     199.111 245.460 240.336  1.00124.58           N
ATOM    135  CA  PHE A  43     198.380 245.974 239.186  1.00124.58           C
ATOM    136  C   PHE A  43     199.046 245.555 237.882  1.00124.58           C
ATOM    137  O   PHE A  43     200.258 245.719 237.713  1.00124.58           O
ATOM    138  CB  PHE A  43     198.269 247.497 239.242  1.00124.58           C
ATOM    139  CG  PHE A  43     197.588 248.092 238.046  1.00124.58           C
ATOM    140  CD1 PHE A  43     196.210 248.059 237.932  1.00124.58           C
ATOM    141  CD2 PHE A  43     198.324 248.681 237.033  1.00124.58           C
ATOM    142  CE1 PHE A  43     195.579 248.602 236.831  1.00124.58           C
ATOM    143  CE2 PHE A  43     197.699 249.225 235.930  1.00124.58           C
ATOM    144  CZ  PHE A  43     196.324 249.186 235.829  1.00124.58           C
ATOM    145  N   ARG A  44     198.249 245.008 236.969  1.00121.18           N
ATOM    146  CA  ARG A  44     198.711 244.628 235.644  1.00121.18           C
ATOM    147  C   ARG A  44     197.661 245.096 234.650  1.00121.18           C
ATOM    148  O   ARG A  44     196.485 245.223 234.996  1.00121.18           O
ATOM    149  CB  ARG A  44     198.929 243.115 235.524  1.00121.18           C
ATOM    150  CG  ARG A  44     199.996 242.568 236.455  1.00121.18           C
ATOM    151  CD  ARG A  44     200.192 241.075 236.256  1.00121.18           C
ATOM    152  NE  ARG A  44     201.201 240.531 237.158  1.00121.18           N
ATOM    153  CZ  ARG A  44     200.970 240.209 238.427  1.00121.18           C
ATOM    154  NH1 ARG A  44     199.764 240.386 238.949  1.00121.18           N
ATOM    155  NH2 ARG A  44     201.946 239.719 239.177  1.00121.18           N
ATOM    156  N   SER A  45     198.082 245.345 233.413  1.00120.01           N
ATOM    157  CA  SER A  45     197.119 245.745 232.397  1.00120.01           C
ATOM    158  C   SER A  45     197.638 245.397 231.012  1.00120.01           C
ATOM    159  O   SER A  45     198.846 245.424 230.762  1.00120.01           O
ATOM    160  CB  SER A  45     196.817 247.245 232.480  1.00120.01           C
ATOM    161  OG  SER A  45     196.040 247.669 231.373  1.00120.01           O
ATOM    162  N   SER A  46     196.699 245.078 230.119  1.00117.33           N
ATOM    163  CA  SER A  46     196.995 244.790 228.716  1.00117.33           C
ATOM    164  C   SER A  46     198.053 243.699 228.589  1.00117.33           C
ATOM    165  O   SER A  46     198.931 243.749 227.725  1.00117.33           O
ATOM    166  CB  SER A  46     197.425 246.058 227.978  1.00117.33           C
ATOM    167  OG  SER A  46     196.527 247.123 228.235  1.00117.33           O
ATOM    168  N   VAL A  47     197.969 242.701 229.462  1.00113.80           N
ATOM    169  CA  VAL A  47     198.978 241.652 229.530  1.00113.80           C
ATOM    170  C   VAL A  47     198.339 240.397 230.104  1.00113.80           C
ATOM    171  O   VAL A  47     197.492 240.466 230.999  1.00113.80           O
ATOM    172  CB  VAL A  47     200.196 242.106 230.366  1.00113.80           C
ATOM    173  CG1 VAL A  47     199.790 242.375 231.808  1.00113.80           C
ATOM    174  CG2 VAL A  47     201.309 241.073 230.301  1.00113.80           C
ATOM    175  N   LEU A  48     198.731 239.248 229.562  1.00111.69           N
ATOM    176  CA  LEU A  48     198.316 237.967 230.112  1.00111.69           C
ATOM    177  C   LEU A  48     199.276 237.555 231.218  1.00111.69           C
ATOM    178  O   LEU A  48     200.496 237.648 231.058  1.00111.69           O
ATOM    179  CB  LEU A  48     198.280 236.899 229.020  1.00111.69           C
ATOM    180  CG  LEU A  48     197.695 237.318 227.672  1.00111.69           C
ATOM    181  CD1 LEU A  48     197.786 236.176 226.677  1.00111.69           C
ATOM    182  CD2 LEU A  48     196.257 237.772 227.834  1.00111.69           C
ATOM    183  N   HIS A  49     198.727 237.108 232.342  1.00113.67           N
ATOM    184  CA  HIS A  49     199.532 236.620 233.450  1.00113.67           C
ATOM    185  C   HIS A  49     198.936 235.325 233.974  1.00113.67           C
ATOM    186  O   HIS A  49     197.721 235.222 234.164  1.00113.67           O
ATOM    187  CB  HIS A  49     199.621 237.646 234.580  1.00113.67           C
ATOM    188  CG  HIS A  49     200.354 237.150 235.787  1.00113.67           C
ATOM    189  ND1 HIS A  49     201.690 237.407 236.003  1.00113.67           N
ATOM    190  CD2 HIS A  49     199.937 236.410 236.842  1.00113.67           C
ATOM    191  CE1 HIS A  49     202.066 236.847 237.139  1.00113.67           C
ATOM    192  NE2 HIS A  49     201.021 236.236 237.668  1.00113.67           N
ATOM    193  N   SER A  50     199.797 234.342 234.210  1.00111.19           N
ATOM    194  CA  SER A  50     199.387 233.034 234.699  1.00111.19           C
ATOM    195  C   SER A  50     199.853 232.882 236.138  1.00111.19           C
ATOM    196  O   SER A  50     201.048 233.005 236.424  1.00111.19           O
ATOM    197  CB  SER A  50     199.963 231.918 233.829  1.00111.19           C
ATOM    198  OG  SER A  50     201.373 231.866 233.946  1.00111.19           O
ATOM    199  N   THR A  51     198.911 232.614 237.037  1.00110.27           N
ATOM    200  CA  THR A  51     199.213 232.377 238.439  1.00110.27           C
ATOM    201  C   THR A  51     198.437 231.161 238.920  1.00110.27           C
ATOM    202  O   THR A  51     197.397 230.808 238.359  1.00110.27           O
ATOM    203  CB  THR A  51     198.869 233.593 239.309  1.00110.27           C
ATOM    204  OG1 THR A  51     199.334 233.374 240.646  1.00110.27           O
ATOM    205  CG2 THR A  51     197.367 233.832 239.329  1.00110.27           C
ATOM    206  N   GLN A  52     198.962 230.513 239.954  1.00110.97           N
ATOM    207  CA  GLN A  52     198.289 229.394 240.595  1.00110.97           C
ATOM    208  C   GLN A  52     197.734 229.846 241.936  1.00110.97           C
ATOM    209  O   GLN A  52     198.460 230.429 242.747  1.00110.97           O
ATOM    210  CB  GLN A  52     199.255 228.223 240.786  1.00110.97           C
ATOM    211  CG  GLN A  52     198.741 227.125 241.694  1.00110.97           C
ATOM    212  CD  GLN A  52     199.533 225.843 241.544  1.00110.97           C
ATOM    213  OE1 GLN A  52     200.647 225.847 241.021  1.00110.97           O
ATOM    214  NE2 GLN A  52     198.960 224.737 242.003  1.00110.97           N
ATOM    215  N   ASP A  53     196.457 229.569 242.168  1.00113.45           N
ATOM    216  CA  ASP A  53     195.796 229.925 243.418  1.00113.45           C
ATOM    217  C   ASP A  53     194.480 229.153 243.473  1.00113.45           C
ATOM    218  O   ASP A  53     194.148 228.383 242.566  1.00113.45           O
ATOM    219  CB  ASP A  53     195.601 231.444 243.522  1.00113.45           C
ATOM    220  CG  ASP A  53     195.109 231.890 244.889  1.00113.45           C
ATOM    221  OD1 ASP A  53     194.879 231.023 245.757  1.00113.45           O
ATOM    222  OD2 ASP A  53     194.953 233.113 245.093  1.00113.45           O
ATOM    223  N   LEU A  54     193.742 229.356 244.558  1.00110.71           N
ATOM    224  CA  LEU A  54     192.427 228.759 244.751  1.00110.71           C
ATOM    225  C   LEU A  54     191.389 229.519 243.931  1.00110.71           C
ATOM    226  O   LEU A  54     191.235 230.732 244.095  1.00110.71           O
ATOM    227  CB  LEU A  54     192.057 228.762 246.232  1.00110.71           C
ATOM    228  CG  LEU A  54     193.143 228.285 247.198  1.00110.71           C
ATOM    229  CD1 LEU A  54     192.599 228.203 248.612  1.00110.71           C
ATOM    230  CD2 LEU A  54     193.698 226.940 246.761  1.00110.71           C
ATOM    231  N   PHE A  55     190.682 228.813 243.048  1.00107.84           N
ATOM    232  CA  PHE A  55     189.636 229.411 242.225  1.00107.84           C
ATOM    233  C   PHE A  55     188.488 228.424 242.088  1.00107.84           C
ATOM    234  O   PHE A  55     188.555 227.286 242.561  1.00107.84           O
ATOM    235  CB  PHE A  55     190.117 229.797 240.820  1.00107.84           C
ATOM    236  CG  PHE A  55     191.230 230.797 240.793  1.00107.84           C
ATOM    237  CD1 PHE A  55     192.541 230.401 240.964  1.00107.84           C
ATOM    238  CD2 PHE A  55     190.969 232.128 240.523  1.00107.84           C
ATOM    239  CE1 PHE A  55     193.563 231.318 240.910  1.00107.84           C
ATOM    240  CE2 PHE A  55     191.989 233.051 240.474  1.00107.84           C
ATOM    241  CZ  PHE A  55     193.289 232.645 240.668  1.00107.84           C
ATOM    242  N   LEU A  56     187.427 228.869 241.417  1.00105.77           N
ATOM    243  CA  LEU A  56     186.280 228.019 241.145  1.00105.77           C
ATOM    244  C   LEU A  56     186.409 227.447 239.745  1.00105.77           C
ATOM    245  O   LEU A  56     186.368 228.210 238.768  1.00105.77           O
ATOM    246  CB  LEU A  56     184.984 228.814 241.280  1.00105.77           C
ATOM    247  CG  LEU A  56     183.701 228.151 240.784  1.00105.77           C
ATOM    248  CD1 LEU A  56     183.443 226.864 241.543  1.00105.77           C
ATOM    249  CD2 LEU A  56     182.528 229.102 240.930  1.00105.77           C
ATOM    250  N   PRO A  57     186.589 226.136 239.600  1.00106.51           N
ATOM    251  CA  PRO A  57     186.771 225.542 238.270  1.00106.51           C
ATOM    252  C   PRO A  57     185.643 225.890 237.310  1.00106.51           C
ATOM    253  O   PRO A  57     184.465 225.872 237.671  1.00106.51           O
ATOM    254  CB  PRO A  57     186.809 224.040 238.566  1.00106.51           C
ATOM    255  CG  PRO A  57     187.314 223.958 239.963  1.00106.51           C
ATOM    256  CD  PRO A  57     186.717 225.137 240.673  1.00106.51           C
ATOM    257  N   PHE A  58     186.018 226.237 236.083  1.00108.61           N
ATOM    258  CA  PHE A  58     185.041 226.665 235.094  1.00108.61           C
ATOM    259  C   PHE A  58     184.103 225.517 234.741  1.00108.61           C
ATOM    260  O   PHE A  58     184.496 224.348 234.725  1.00108.61           O
ATOM    261  CB  PHE A  58     185.742 227.172 233.837  1.00108.61           C
ATOM    262  CG  PHE A  58     186.366 228.524 233.998  1.00108.61           C
ATOM    263  CD1 PHE A  58     186.104 229.290 235.119  1.00108.61           C
ATOM    264  CD2 PHE A  58     187.212 229.029 233.029  1.00108.61           C
ATOM    265  CE1 PHE A  58     186.675 230.534 235.271  1.00108.61           C
ATOM    266  CE2 PHE A  58     187.785 230.273 233.175  1.00108.61           C
ATOM    267  CZ  PHE A  58     187.516 231.027 234.298  1.00108.61           C
ATOM    268  N   PHE A  59     182.846 225.864 234.466  1.00113.39           N
ATOM    269  CA  PHE A  59     181.806 224.909 234.087  1.00113.39           C
ATOM    270  C   PHE A  59     181.626 223.799 235.119  1.00113.39           C
ATOM    271  O   PHE A  59     181.017 222.766 234.825  1.00113.39           O
ATOM    272  CB  PHE A  59     182.082 224.311 232.704  1.00113.39           C
ATOM    273  CG  PHE A  59     182.256 225.342 231.629  1.00113.39           C
ATOM    274  CD1 PHE A  59     181.156 225.970 231.069  1.00113.39           C
ATOM    275  CD2 PHE A  59     183.518 225.691 231.183  1.00113.39           C
ATOM    276  CE1 PHE A  59     181.314 226.923 230.081  1.00113.39           C
ATOM    277  CE2 PHE A  59     183.682 226.643 230.195  1.00113.39           C
ATOM    278  CZ  PHE A  59     182.578 227.260 229.644  1.00113.39           C
ATOM    279  N   SER A  60     182.153 223.997 236.324  1.00110.83           N
ATOM    280  CA  SER A  60     181.934 223.080 237.429  1.00110.83           C
ATOM    281  C   SER A  60     180.490 223.171 237.908  1.00110.83           C
ATOM    282  O   SER A  60     179.747 224.097 237.570  1.00110.83           O
ATOM    283  CB  SER A  60     182.891 223.377 238.581  1.00110.83           C
ATOM    284  N   ASN A  61     180.093 222.195 238.713  1.00114.23           N
ATOM    285  CA  ASN A  61     178.766 222.223 239.301  1.00114.23           C
ATOM    286  C   ASN A  61     178.821 223.021 240.595  1.00114.23           C
ATOM    287  O   ASN A  61     179.868 223.133 241.238  1.00114.23           O
ATOM    288  CB  ASN A  61     178.236 220.810 239.560  1.00114.23           C
ATOM    289  CG  ASN A  61     179.207 219.950 240.343  1.00114.23           C
ATOM    290  OD1 ASN A  61     180.308 220.382 240.684  1.00114.23           O
ATOM    291  ND2 ASN A  61     178.798 218.721 240.638  1.00114.23           N
ATOM    292  N   VAL A  62     177.675 223.581 240.972  1.00110.54           N
ATOM    293  CA  VAL A  62     177.511 224.223 242.264  1.00110.54           C
ATOM    294  C   VAL A  62     176.273 223.636 242.930  1.00110.54           C
ATOM    295  O   VAL A  62     175.407 223.053 242.277  1.00110.54           O
ATOM    296  CB  VAL A  62     177.392 225.761 242.075  1.00110.54           C
ATOM    297  CG1 VAL A  62     177.106 226.501 243.358  1.00110.54           C
ATOM    298  CG2 VAL A  62     178.655 226.312 241.432  1.00110.54           C
ATOM    299  N   THR A  63     176.195 223.803 244.246  1.00109.45           N
ATOM    300  CA  THR A  63     175.078 223.312 245.035  1.00109.45           C
ATOM    301  C   THR A  63     174.079 224.443 245.231  1.00109.45           C
ATOM    302  O   THR A  63     174.466 225.594 245.446  1.00109.45           O
ATOM    303  CB  THR A  63     175.562 222.781 246.385  1.00109.45           C
ATOM    304  OG1 THR A  63     176.472 221.696 246.170  1.00109.45           O
ATOM    305  CG2 THR A  63     174.397 222.272 247.203  1.00109.45           C
ATOM    306  N   TRP A  64     172.793 224.114 245.150  1.00113.15           N
ATOM    307  CA  TRP A  64     171.732 225.112 245.133  1.00113.15           C
ATOM    308  C   TRP A  64     170.804 224.873 246.314  1.00113.15           C
ATOM    309  O   TRP A  64     170.221 223.792 246.441  1.00113.15           O
ATOM    310  CB  TRP A  64     170.968 225.053 243.808  1.00113.15           C
ATOM    311  CG  TRP A  64     169.836 226.024 243.671  1.00113.15           C
ATOM    312  CD1 TRP A  64     169.500 227.030 244.529  1.00113.15           C
ATOM    313  CD2 TRP A  64     168.896 226.086 242.595  1.00113.15           C
ATOM    314  NE1 TRP A  64     168.404 227.708 244.058  1.00113.15           N
ATOM    315  CE2 TRP A  64     168.014 227.148 242.870  1.00113.15           C
ATOM    316  CE3 TRP A  64     168.712 225.343 241.425  1.00113.15           C
ATOM    317  CZ2 TRP A  64     166.965 227.486 242.020  1.00113.15           C
ATOM    318  CZ3 TRP A  64     167.672 225.679 240.583  1.00113.15           C
ATOM    319  CH2 TRP A  64     166.811 226.741 240.884  1.00113.15           C
ATOM    320  N   PHE A  65     170.669 225.883 247.168  1.00115.23           N
ATOM    321  CA  PHE A  65     169.760 225.856 248.302  1.00115.23           C
ATOM    322  C   PHE A  65     168.649 226.876 248.103  1.00115.23           C
ATOM    323  O   PHE A  65     168.825 227.882 247.412  1.00115.23           O
ATOM    324  CB  PHE A  65     170.500 226.161 249.604  1.00115.23           C
ATOM    325  CG  PHE A  65     171.604 225.202 249.907  1.00115.23           C
ATOM    326  CD1 PHE A  65     171.440 223.848 249.682  1.00115.23           C
ATOM    327  CD2 PHE A  65     172.814 225.655 250.392  1.00115.23           C
ATOM    328  CE1 PHE A  65     172.454 222.961 249.959  1.00115.23           C
ATOM    329  CE2 PHE A  65     173.834 224.775 250.663  1.00115.23           C
ATOM    330  CZ  PHE A  65     173.655 223.425 250.447  1.00115.23           C
ATOM    331  N   HIS A  66     167.506 226.610 248.724  1.00118.52           N
ATOM    332  CA  HIS A  66     166.327 227.448 248.545  1.00118.52           C
ATOM    333  C   HIS A  66     165.671 227.745 249.890  1.00118.52           C
ATOM    334  O   HIS A  66     166.242 227.464 250.944  1.00118.52           O
ATOM    335  CB  HIS A  66     165.330 226.780 247.596  1.00118.52           C
ATOM    336  CG  HIS A  66     164.775 225.488 248.110  1.00118.52           C
ATOM    337  ND1 HIS A  66     163.439 225.313 248.397  1.00118.52           N
ATOM    338  CD2 HIS A  66     165.376 224.306 248.385  1.00118.52           C
ATOM    339  CE1 HIS A  66     163.240 224.080 248.828  1.00118.52           C
ATOM    340  NE2 HIS A  66     164.400 223.448 248.831  1.00118.52           N
ATOM    341  N   PHE A  79     163.250 228.425 257.343  1.00125.85           N
ATOM    342  CA  PHE A  79     163.789 227.689 256.206  1.00125.85           C
ATOM    343  C   PHE A  79     164.951 226.803 256.636  1.00125.85           C
ATOM    344  O   PHE A  79     165.333 226.792 257.806  1.00125.85           O
ATOM    345  CB  PHE A  79     164.239 228.653 255.106  1.00125.85           C
ATOM    346  N   ASP A  80     165.513 226.061 255.685  1.00124.39           N
ATOM    347  CA  ASP A  80     166.616 225.142 255.943  1.00124.39           C
ATOM    348  C   ASP A  80     167.896 225.723 255.355  1.00124.39           C
ATOM    349  O   ASP A  80     168.085 225.717 254.134  1.00124.39           O
ATOM    350  CB  ASP A  80     166.328 223.760 255.362  1.00124.39           C
ATOM    351  CG  ASP A  80     165.298 222.993 256.167  1.00124.39           C
ATOM    352  OD1 ASP A  80     164.825 223.527 257.191  1.00124.39           O
ATOM    353  OD2 ASP A  80     164.965 221.854 255.777  1.00124.39           O
ATOM    354  N   ASN A  81     168.768 226.227 256.228  1.00119.02           N
ATOM    355  CA  ASN A  81     170.127 226.634 255.876  1.00119.02           C
ATOM    356  C   ASN A  81     171.053 225.649 256.575  1.00119.02           C
ATOM    357  O   ASN A  81     171.419 225.849 257.744  1.00119.02           O
ATOM    358  CB  ASN A  81     170.412 228.073 256.298  1.00119.02           C
ATOM    359  N   PRO A  82     171.460 224.578 255.903  1.00117.39           N
ATOM    360  CA  PRO A  82     172.333 223.591 256.544  1.00117.39           C
ATOM    361  C   PRO A  82     173.755 224.107 256.697  1.00117.39           C
ATOM    362  O   PRO A  82     174.158 225.119 256.121  1.00117.39           O
ATOM    363  CB  PRO A  82     172.279 222.392 255.590  1.00117.39           C
ATOM    364  CG  PRO A  82     171.078 222.635 254.715  1.00117.39           C
ATOM    365  CD  PRO A  82     170.986 224.119 254.589  1.00117.39           C
ATOM    366  N   VAL A  83     174.520 223.373 257.494  1.00115.19           N
ATOM    367  CA  VAL A  83     175.942 223.638 257.659  1.00115.19           C
ATOM    368  C   VAL A  83     176.693 223.105 256.448  1.00115.19           C
ATOM    369  O   VAL A  83     176.296 222.109 255.834  1.00115.19           O
ATOM    370  CB  VAL A  83     176.456 223.011 258.968  1.00115.19           C
ATOM    371  CG1 VAL A  83     175.914 223.778 260.164  1.00115.19           C
ATOM    372  CG2 VAL A  83     176.059 221.546 259.044  1.00115.19           C
ATOM    373  N   LEU A  84     177.796 223.770 256.099  1.00111.73           N
ATOM    374  CA  LEU A  84     178.490 223.476 254.856  1.00111.73           C
ATOM    375  C   LEU A  84     179.999 223.363 255.052  1.00111.73           C
ATOM    376  O   LEU A  84     180.612 224.254 255.667  1.00111.73           O
ATOM    377  CB  LEU A  84     178.175 224.551 253.813  1.00111.73           C
ATOM    378  CG  LEU A  84     176.692 224.880 253.644  1.00111.73           C
ATOM    379  CD1 LEU A  84     176.486 226.101 252.761  1.00111.73           C
ATOM    380  CD2 LEU A  84     175.964 223.673 253.088  1.00111.73           C
ATOM    381  N   PRO A  85     180.608 222.283 254.568  1.00109.96           N
ATOM    382  CA  PRO A  85     182.072 222.200 254.517  1.00109.96           C
ATOM    383  C   PRO A  85     182.688 223.434 253.874  1.00109.96           C
ATOM    384  O   PRO A  85     182.138 224.005 252.933  1.00109.96           O
ATOM    385  CB  PRO A  85     182.318 220.945 253.676  1.00109.96           C
ATOM    386  CG  PRO A  85     181.130 220.094 253.949  1.00109.96           C
ATOM    387  CD  PRO A  85     179.969 221.046 254.089  1.00109.96           C
ATOM    388  N   PHE A  86     183.831 223.861 254.408  1.00110.32           N
ATOM    389  CA  PHE A  86     184.507 225.041 253.885  1.00110.32           C
ATOM    390  C   PHE A  86     185.574 224.698 252.855  1.00110.32           C
ATOM    391  O   PHE A  86     185.889 225.547 252.014  1.00110.32           O
ATOM    392  CB  PHE A  86     185.138 225.836 255.033  1.00110.32           C
ATOM    393  CG  PHE A  86     185.811 227.107 254.598  1.00110.32           C
ATOM    394  CD1 PHE A  86     185.075 228.252 254.357  1.00110.32           C
ATOM    395  CD2 PHE A  86     187.186 227.161 254.451  1.00110.32           C
ATOM    396  CE1 PHE A  86     185.695 229.419 253.959  1.00110.32           C
ATOM    397  CE2 PHE A  86     187.810 228.327 254.058  1.00110.32           C
ATOM    398  CZ  PHE A  86     187.063 229.456 253.812  1.00110.32           C
ATOM    399  N   ASN A  87     186.123 223.484 252.905  1.00111.14           N
ATOM    400  CA  ASN A  87     186.876 222.874 251.805  1.00111.14           C
ATOM    401  C   ASN A  87     187.874 223.837 251.165  1.00111.14           C
ATOM    402  O   ASN A  87     187.995 223.924 249.941  1.00111.14           O
ATOM    403  CB  ASN A  87     185.920 222.321 250.749  1.00111.14           C
ATOM    404  CG  ASN A  87     185.673 220.837 250.906  1.00111.14           C
ATOM    405  OD1 ASN A  87     186.552 220.091 251.335  1.00111.14           O
ATOM    406  ND2 ASN A  87     184.470 220.398 250.557  1.00111.14           N
ATOM    407  N   ASP A  88     188.599 224.567 252.012  1.00113.79           N
ATOM    408  CA  ASP A  88     189.632 225.502 251.565  1.00113.79           C
ATOM    409  C   ASP A  88     189.058 226.526 250.584  1.00113.79           C
ATOM    410  O   ASP A  88     189.472 226.625 249.428  1.00113.79           O
ATOM    411  CB  ASP A  88     190.816 224.752 250.944  1.00113.79           C
ATOM    412  CG  ASP A  88     191.584 223.930 251.958  1.00113.79           C
ATOM    413  OD1 ASP A  88     191.607 224.316 253.145  1.00113.79           O
ATOM    414  OD2 ASP A  88     192.165 222.896 251.566  1.00113.79           O
ATOM    415  N   GLY A  89     188.094 227.287 251.066  1.00107.40           N
ATOM    416  CA  GLY A  89     187.508 228.354 250.286  1.00107.40           C
ATOM    417  C   GLY A  89     186.101 228.008 249.828  1.00107.40           C
ATOM    418  O   GLY A  89     185.760 226.840 249.600  1.00107.40           O
ATOM    419  N   VAL A  90     185.274 229.041 249.677  1.00102.90           N
ATOM    420  CA  VAL A  90     183.859 228.871 249.361  1.00102.90           C
ATOM    421  C   VAL A  90     183.426 229.977 248.413  1.00102.90           C
ATOM    422  O   VAL A  90     183.584 231.163 248.723  1.00102.90           O
ATOM    423  CB  VAL A  90     182.973 228.887 250.619  1.00102.90           C
ATOM    424  CG1 VAL A  90     181.514 228.997 250.228  1.00102.90           C
ATOM    425  CG2 VAL A  90     183.193 227.631 251.444  1.00102.90           C
ATOM    426  N   TYR A  91     182.875 229.594 247.265  1.00105.76           N
ATOM    427  CA  TYR A  91     182.191 230.525 246.382  1.00105.76           C
ATOM    428  C   TYR A  91     180.734 230.622 246.811  1.00105.76           C
ATOM    429  O   TYR A  91     180.063 229.599 246.979  1.00105.76           O
ATOM    430  CB  TYR A  91     182.293 230.066 244.926  1.00105.76           C
ATOM    431  CG  TYR A  91     181.494 230.894 243.939  1.00105.76           C
ATOM    432  CD1 TYR A  91     180.146 230.642 243.719  1.00105.76           C
ATOM    433  CD2 TYR A  91     182.089 231.924 243.228  1.00105.76           C
ATOM    434  CE1 TYR A  91     179.416 231.391 242.821  1.00105.76           C
ATOM    435  CE2 TYR A  91     181.364 232.681 242.328  1.00105.76           C
ATOM    436  CZ  TYR A  91     180.029 232.409 242.128  1.00105.76           C
ATOM    437  OH  TYR A  91     179.302 233.160 241.234  1.00105.76           O
ATOM    438  N   PHE A  92     180.248 231.846 246.978  1.00107.17           N
ATOM    439  CA  PHE A  92     178.871 232.088 247.376  1.00107.17           C
ATOM    440  C   PHE A  92     178.230 233.002 246.342  1.00107.17           C
ATOM    441  O   PHE A  92     178.854 233.961 245.878  1.00107.17           O
ATOM    442  CB  PHE A  92     178.832 232.704 248.785  1.00107.17           C
ATOM    443  CG  PHE A  92     177.452 233.015 249.293  1.00107.17           C
ATOM    444  CD1 PHE A  92     176.750 234.120 248.842  1.00107.17           C
ATOM    445  CD2 PHE A  92     176.866 232.203 250.246  1.00107.17           C
ATOM    446  CE1 PHE A  92     175.488 234.397 249.321  1.00107.17           C
ATOM    447  CE2 PHE A  92     175.606 232.477 250.730  1.00107.17           C
ATOM    448  CZ  PHE A  92     174.915 233.575 250.267  1.00107.17           C
ATOM    449  N   ALA A  93     176.980 232.711 245.989  1.00109.30           N
ATOM    450  CA  ALA A  93     176.213 233.589 245.119  1.00109.30           C
ATOM    451  C   ALA A  93     174.747 233.542 245.515  1.00109.30           C
ATOM    452  O   ALA A  93     174.245 232.509 245.964  1.00109.30           O
ATOM    453  CB  ALA A  93     176.374 233.203 243.646  1.00109.30           C
ATOM    454  N   SER A  94     174.064 234.666 245.330  1.00116.93           N
ATOM    455  CA  SER A  94     172.633 234.761 245.598  1.00116.93           C
ATOM    456  C   SER A  94     172.119 236.061 244.995  1.00116.93           C
ATOM    457  O   SER A  94     172.858 236.802 244.339  1.00116.93           O
ATOM    458  CB  SER A  94     172.327 234.702 247.093  1.00116.93           C
ATOM    459  OG  SER A  94     170.954 234.963 247.323  1.00116.93           O
ATOM    460  N   THR A  95     170.839 236.330 245.228  1.00118.51           N
ATOM    461  CA  THR A  95     170.209 237.553 244.751  1.00118.51           C
ATOM    462  C   THR A  95     169.645 238.363 245.914  1.00118.51           C
ATOM    463  O   THR A  95     168.510 238.149 246.338  1.00118.51           O
ATOM    464  CB  THR A  95     169.079 237.256 243.751  1.00118.51           C
ATOM    465  OG1 THR A  95     168.011 236.578 244.423  1.00118.51           O
ATOM    466  CG2 THR A  95     169.590 236.387 242.611  1.00118.51           C
ATOM    467  N   ASN A  99     166.478 241.538 250.359  1.00137.26           N
ATOM    468  CA  ASN A  99     167.737 241.546 251.094  1.00137.26           C
ATOM    469  C   ASN A  99     167.626 240.719 252.369  1.00137.26           C
ATOM    470  O   ASN A  99     168.062 241.150 253.436  1.00137.26           O
ATOM    471  CB  ASN A  99     168.151 242.978 251.434  1.00137.26           C
ATOM    472  CG  ASN A  99     168.391 243.824 250.200  1.00137.26           C
ATOM    473  OD1 ASN A  99     168.679 243.303 249.123  1.00137.26           O
ATOM    474  ND2 ASN A  99     168.274 245.137 250.352  1.00137.26           N
ATOM    475  N   ILE A 100     167.044 239.524 252.253  1.00137.55           N
ATOM    476  CA  ILE A 100     166.804 238.701 253.432  1.00137.55           C
ATOM    477  C   ILE A 100     168.079 238.037 253.940  1.00137.55           C
ATOM    478  O   ILE A 100     168.155 237.684 255.123  1.00137.55           O
ATOM    479  CB  ILE A 100     165.723 237.647 253.137  1.00137.55           C
ATOM    480  CG1 ILE A 100     165.188 237.046 254.437  1.00137.55           C
ATOM    481  CG2 ILE A 100     166.264 236.558 252.225  1.00137.55           C
ATOM    482  CD1 ILE A 100     164.442 238.040 255.299  1.00137.55           C
ATOM    483  N   ILE A 101     169.087 237.871 253.089  1.00135.11           N
ATOM    484  CA  ILE A 101     170.365 237.322 253.525  1.00135.11           C
ATOM    485  C   ILE A 101     171.177 238.434 254.173  1.00135.11           C
ATOM    486  O   ILE A 101     171.317 239.526 253.610  1.00135.11           O
ATOM    487  CB  ILE A 101     171.117 236.690 252.344  1.00135.11           C
ATOM    488  CG1 ILE A 101     170.317 235.516 251.784  1.00135.11           C
ATOM    489  CG2 ILE A 101     172.499 236.229 252.773  1.00135.11           C
ATOM    490  CD1 ILE A 101     170.855 234.984 250.488  1.00135.11           C
ATOM    491  N   ARG A 102     171.717 238.160 255.358  1.00134.12           N
ATOM    492  CA  ARG A 102     172.340 239.196 256.168  1.00134.12           C
ATOM    493  C   ARG A 102     173.806 238.953 256.485  1.00134.12           C
ATOM    494  O   ARG A 102     174.555 239.922 256.614  1.00134.12           O
ATOM    495  CB  ARG A 102     171.577 239.364 257.491  1.00134.12           C
ATOM    496  CG  ARG A 102     170.210 240.009 257.341  1.00134.12           C
ATOM    497  CD  ARG A 102     170.309 241.369 256.673  1.00134.12           C
ATOM    498  NE  ARG A 102     169.040 242.088 256.715  1.00134.12           N
ATOM    499  CZ  ARG A 102     168.666 242.992 255.817  1.00134.12           C
ATOM    500  NH1 ARG A 102     169.465 243.286 254.801  1.00134.12           N
ATOM    501  NH2 ARG A 102     167.493 243.599 255.933  1.00134.12           N
ATOM    502  N   GLY A 103     174.240 237.707 256.610  1.00123.84           N
ATOM    503  CA  GLY A 103     175.615 237.459 256.989  1.00123.84           C
ATOM    504  C   GLY A 103     175.934 235.984 257.030  1.00123.84           C
ATOM    505  O   GLY A 103     175.198 235.158 256.489  1.00123.84           O
ATOM    506  N   TRP A 104     177.049 235.662 257.684  1.00116.85           N
ATOM    507  CA  TRP A 104     177.527 234.291 257.770  1.00116.85           C
ATOM    508  C   TRP A 104     178.098 234.038 259.156  1.00116.85           C
ATOM    509  O   TRP A 104     178.305 234.962 259.947  1.00116.85           O
ATOM    510  CB  TRP A 104     178.596 234.011 256.712  1.00116.85           C
ATOM    511  CG  TRP A 104     178.157 234.318 255.327  1.00116.85           C
ATOM    512  CD1 TRP A 104     177.592 233.460 254.435  1.00116.85           C
ATOM    513  CD2 TRP A 104     178.235 235.587 254.674  1.00116.85           C
ATOM    514  NE1 TRP A 104     177.318 234.115 253.259  1.00116.85           N
ATOM    515  CE2 TRP A 104     177.704 235.425 253.382  1.00116.85           C
ATOM    516  CE3 TRP A 104     178.704 236.846 255.056  1.00116.85           C
ATOM    517  CZ2 TRP A 104     177.629 236.473 252.470  1.00116.85           C
ATOM    518  CZ3 TRP A 104     178.630 237.884 254.150  1.00116.85           C
ATOM    519  CH2 TRP A 104     178.096 237.692 252.872  1.00116.85           C
ATOM    520  N   ILE A 105     178.360 232.764 259.442  1.00116.37           N
ATOM    521  CA  ILE A 105     179.007 232.351 260.682  1.00116.37           C
ATOM    522  C   ILE A 105     180.006 231.244 260.373  1.00116.37           C
ATOM    523  O   ILE A 105     179.617 230.111 260.072  1.00116.37           O
ATOM    524  CB  ILE A 105     177.984 231.885 261.735  1.00116.37           C
ATOM    525  CG1 ILE A 105     177.095 233.043 262.189  1.00116.37           C
ATOM    526  CG2 ILE A 105     178.690 231.281 262.930  1.00116.37           C
ATOM    527  CD1 ILE A 105     175.957 232.615 263.085  1.00116.37           C
ATOM    528  N   PHE A 106     181.294 231.561 260.438  1.00115.43           N
ATOM    529  CA  PHE A 106     182.351 230.600 260.155  1.00115.43           C
ATOM    530  C   PHE A 106     182.996 230.138 261.452  1.00115.43           C
ATOM    531  O   PHE A 106     183.223 230.940 262.359  1.00115.43           O
ATOM    532  CB  PHE A 106     183.413 231.211 259.241  1.00115.43           C
ATOM    533  CG  PHE A 106     182.964 231.380 257.824  1.00115.43           C
ATOM    534  CD1 PHE A 106     181.869 232.164 257.518  1.00115.43           C
ATOM    535  CD2 PHE A 106     183.635 230.747 256.796  1.00115.43           C
ATOM    536  CE1 PHE A 106     181.457 232.311 256.219  1.00115.43           C
ATOM    537  CE2 PHE A 106     183.222 230.896 255.496  1.00115.43           C
ATOM    538  CZ  PHE A 106     182.132 231.674 255.210  1.00115.43           C
ATOM    539  N   GLY A 107     183.311 228.849 261.528  1.00123.26           N
ATOM    540  CA  GLY A 107     183.941 228.316 262.719  1.00123.26           C
ATOM    541  C   GLY A 107     183.983 226.804 262.763  1.00123.26           C
ATOM    542  O   GLY A 107     183.306 226.135 261.978  1.00123.26           O
ATOM    543  N   THR A 108     184.778 226.255 263.682  1.00128.25           N
ATOM    544  CA  THR A 108     184.915 224.805 263.774  1.00128.25           C
ATOM    545  C   THR A 108     183.618 224.152 264.235  1.00128.25           C
ATOM    546  O   THR A 108     183.154 223.177 263.632  1.00128.25           O
ATOM    547  CB  THR A 108     186.062 224.446 264.718  1.00128.25           C
ATOM    548  OG1 THR A 108     187.248 225.146 264.321  1.00128.25           O
ATOM    549  CG2 THR A 108     186.326 222.954 264.683  1.00128.25           C
ATOM    550  N   THR A 109     183.016 224.671 265.308  1.00134.33           N
ATOM    551  CA  THR A 109     181.772 224.121 265.831  1.00134.33           C
ATOM    552  C   THR A 109     180.666 225.149 266.011  1.00134.33           C
ATOM    553  O   THR A 109     179.545 224.758 266.353  1.00134.33           O
ATOM    554  CB  THR A 109     182.005 223.424 267.182  1.00134.33           C
ATOM    555  OG1 THR A 109     182.224 224.408 268.200  1.00134.33           O
ATOM    556  CG2 THR A 109     183.203 222.487 267.115  1.00134.33           C
ATOM    557  N   LEU A 110     180.940 226.439 265.801  1.00135.55           N
ATOM    558  CA  LEU A 110     179.949 227.508 265.951  1.00135.55           C
ATOM    559  C   LEU A 110     179.306 227.504 267.335  1.00135.55           C
ATOM    560  O   LEU A 110     178.212 228.039 267.523  1.00135.55           O
ATOM    561  CB  LEU A 110     178.866 227.421 264.870  1.00135.55           C
ATOM    562  CG  LEU A 110     179.316 227.215 263.424  1.00135.55           C
ATOM    563  CD1 LEU A 110     178.136 227.374 262.481  1.00135.55           C
ATOM    564  CD2 LEU A 110     180.426 228.179 263.059  1.00135.55           C
ATOM    565  N   ASP A 111     179.986 226.914 268.314  1.00148.25           N
ATOM    566  CA  ASP A 111     179.470 226.750 269.665  1.00148.25           C
ATOM    567  C   ASP A 111     180.374 227.510 270.629  1.00148.25           C
ATOM    568  O   ASP A 111     181.266 228.256 270.219  1.00148.25           O
ATOM    569  CB  ASP A 111     179.377 225.264 270.040  1.00148.25           C
ATOM    570  CG  ASP A 111     178.441 225.010 271.209  1.00148.25           C
ATOM    571  OD1 ASP A 111     177.955 225.992 271.808  1.00148.25           O
ATOM    572  OD2 ASP A 111     178.194 223.828 271.529  1.00148.25           O
ATOM    573  N   SER A 112     180.132 227.323 271.926  1.00149.13           N
ATOM    574  CA  SER A 112     180.980 227.893 272.967  1.00149.13           C
ATOM    575  C   SER A 112     182.329 227.184 273.014  1.00149.13           C
ATOM    576  O   SER A 112     183.130 227.419 273.924  1.00149.13           O
ATOM    577  CB  SER A 112     180.287 227.809 274.328  1.00149.13           C
ATOM    578  OG  SER A 112     179.881 226.481 274.611  1.00149.13           O
ATOM    579  N   LYS A 113     182.584 226.310 272.039  1.00146.71           N
ATOM    580  CA  LYS A 113     183.801 225.509 272.038  1.00146.71           C
ATOM    581  C   LYS A 113     184.932 226.181 271.264  1.00146.71           C
ATOM    582  O   LYS A 113     186.103 226.029 271.627  1.00146.71           O
ATOM    583  CB  LYS A 113     183.505 224.127 271.458  1.00146.71           C
ATOM    584  CG  LYS A 113     182.426 223.369 272.214  1.00146.71           C
ATOM    585  CD  LYS A 113     182.724 221.882 272.282  1.00146.71           C
ATOM    586  CE  LYS A 113     181.782 221.179 273.246  1.00146.71           C
ATOM    587  NZ  LYS A 113     182.095 219.729 273.377  1.00146.71           N
ATOM    588  N   THR A 114     184.613 226.922 270.202  1.00141.93           N
ATOM    589  CA  THR A 114     185.647 227.488 269.344  1.00141.93           C
ATOM    590  C   THR A 114     185.182 228.816 268.759  1.00141.93           C
ATOM    591  O   THR A 114     184.014 228.966 268.388  1.00141.93           O
ATOM    592  CB  THR A 114     186.021 226.523 268.211  1.00141.93           C
ATOM    593  OG1 THR A 114     186.269 225.219 268.751  1.00141.93           O
ATOM    594  CG2 THR A 114     187.269 227.003 267.486  1.00141.93           C
ATOM    595  N   GLN A 115     186.112 229.773 268.706  1.00133.99           N
ATOM    596  CA  GLN A 115     185.929 231.065 268.047  1.00133.99           C
ATOM    597  C   GLN A 115     185.176 230.923 266.730  1.00133.99           C
ATOM    598  O   GLN A 115     185.441 230.013 265.942  1.00133.99           O
ATOM    599  CB  GLN A 115     187.288 231.728 267.813  1.00133.99           C
ATOM    600  N   SER A 116     184.219 231.822 266.500  1.00127.16           N
ATOM    601  CA  SER A 116     183.480 231.820 265.248  1.00127.16           C
ATOM    602  C   SER A 116     183.128 233.238 264.819  1.00127.16           C
ATOM    603  O   SER A 116     182.672 234.051 265.626  1.00127.16           O
ATOM    604  CB  SER A 116     182.200 230.988 265.380  1.00127.16           C
ATOM    605  OG  SER A 116     182.507 229.635 265.666  1.00127.16           O
ATOM    606  N   LEU A 117     183.336 233.512 263.528  1.00120.50           N
ATOM    607  CA  LEU A 117     183.310 234.864 262.964  1.00120.50           C
ATOM    608  C   LEU A 117     181.902 235.203 262.492  1.00120.50           C
ATOM    609  O   LEU A 117     181.501 234.872 261.376  1.00120.50           O
ATOM    610  CB  LEU A 117     184.306 234.987 261.818  1.00120.50           C
ATOM    611  CG  LEU A 117     185.796 235.133 262.130  1.00120.50           C
ATOM    612  CD1 LEU A 117     186.403 233.815 262.586  1.00120.50           C
ATOM    613  CD2 LEU A 117     186.534 235.672 260.919  1.00120.50           C
ATOM    614  N   LEU A 118     181.145 235.890 263.345  1.00123.58           N
ATOM    615  CA  LEU A 118     179.798 236.342 262.996  1.00123.58           C
ATOM    616  C   LEU A 118     179.906 237.561 262.085  1.00123.58           C
ATOM    617  O   LEU A 118     179.808 238.714 262.511  1.00123.58           O
ATOM    618  CB  LEU A 118     178.987 236.653 264.246  1.00123.58           C
ATOM    619  CG  LEU A 118     178.201 235.516 264.903  1.00123.58           C
ATOM    620  CD1 LEU A 118     179.078 234.304 265.174  1.00123.58           C
ATOM    621  CD2 LEU A 118     177.547 236.006 266.185  1.00123.58           C
ATOM    622  N   ILE A 119     180.100 237.296 260.795  1.00121.60           N
ATOM    623  CA  ILE A 119     180.186 238.368 259.810  1.00121.60           C
ATOM    624  C   ILE A 119     178.772 238.812 259.472  1.00121.60           C
ATOM    625  O   ILE A 119     178.138 238.264 258.566  1.00121.60           O
ATOM    626  CB  ILE A 119     180.934 237.918 258.543  1.00121.60           C
ATOM    627  CG1 ILE A 119     182.266 237.261 258.904  1.00121.60           C
ATOM    628  CG2 ILE A 119     181.150 239.096 257.604  1.00121.60           C
ATOM    629  CD1 ILE A 119     183.034 236.758 257.704  1.00121.60           C
ATOM    630  N   VAL A 120     178.274 239.810 260.193  1.00127.51           N
ATOM    631  CA  VAL A 120     176.897 240.258 260.060  1.00127.51           C
ATOM    632  C   VAL A 120     176.897 241.631 259.397  1.00127.51           C
ATOM    633  O   VAL A 120     177.865 242.393 259.486  1.00127.51           O
ATOM    634  CB  VAL A 120     176.192 240.288 261.435  1.00127.51           C
ATOM    635  CG1 VAL A 120     174.730 240.703 261.312  1.00127.51           C
ATOM    636  CG2 VAL A 120     176.319 238.936 262.121  1.00127.51           C
ATOM    637  N   ASN A 121     175.794 241.948 258.717  1.00135.17           N
ATOM    638  CA  ASN A 121     175.651 243.236 258.039  1.00135.17           C
ATOM    639  C   ASN A 121     174.257 243.786 258.330  1.00135.17           C
ATOM    640  O   ASN A 121     173.261 243.308 257.780  1.00135.17           O
ATOM    641  CB  ASN A 121     175.887 243.092 256.541  1.00135.17           C
ATOM    642  CG  ASN A 121     175.916 244.425 255.829  1.00135.17           C
ATOM    643  OD1 ASN A 121     176.132 245.465 256.448  1.00135.17           O
ATOM    644  ND2 ASN A 121     175.695 244.402 254.520  1.00135.17           N
ATOM    645  N   ASN A 122     174.203 244.792 259.199  1.00144.42           N
ATOM    646  CA  ASN A 122     172.968 245.364 259.735  1.00144.42           C
ATOM    647  C   ASN A 122     172.509 246.631 259.009  1.00144.42           C
ATOM    648  O   ASN A 122     171.944 247.548 259.614  1.00144.42           O
ATOM    649  CB  ASN A 122     173.115 245.537 261.251  1.00144.42           C
ATOM    650  CG  ASN A 122     173.814 246.825 261.679  1.00144.42           C
ATOM    651  OD1 ASN A 122     174.320 247.605 260.874  1.00144.42           O
ATOM    652  ND2 ASN A 122     173.866 247.018 262.993  1.00144.42           N
ATOM    653  N   ALA A 123     172.741 246.678 257.693  1.00142.71           N
ATOM    654  CA  ALA A 123     172.167 247.653 256.765  1.00142.71           C
ATOM    655  C   ALA A 123     172.783 249.044 256.882  1.00142.71           C
ATOM    656  O   ALA A 123     172.469 249.929 256.080  1.00142.71           O
ATOM    657  CB  ALA A 123     170.647 247.741 256.941  1.00142.71           C
ATOM    658  N   THR A 124     173.657 249.252 257.860  1.00144.49           N
ATOM    659  CA  THR A 124     174.467 250.461 257.911  1.00144.49           C
ATOM    660  C   THR A 124     175.950 250.180 258.084  1.00144.49           C
ATOM    661  O   THR A 124     176.770 250.985 257.640  1.00144.49           O
ATOM    662  CB  THR A 124     173.996 251.394 259.040  1.00144.49           C
ATOM    663  OG1 THR A 124     174.751 252.611 259.002  1.00144.49           O
ATOM    664  CG2 THR A 124     174.170 250.741 260.399  1.00144.49           C
ATOM    665  N   ASN A 125     176.312 249.068 258.719  1.00141.72           N
ATOM    666  CA  ASN A 125     177.704 248.719 258.945  1.00141.72           C
ATOM    667  C   ASN A 125     177.830 247.206 258.886  1.00141.72           C
ATOM    668  O   ASN A 125     176.867 246.474 259.125  1.00141.72           O
ATOM    669  CB  ASN A 125     178.219 249.255 260.287  1.00141.72           C
ATOM    670  CG  ASN A 125     178.586 250.725 260.226  1.00141.72           C
ATOM    671  OD1 ASN A 125     179.063 251.217 259.204  1.00141.72           O
ATOM    672  ND2 ASN A 125     178.366 251.435 261.327  1.00141.72           N
ATOM    673  N   VAL A 126     179.032 246.744 258.565  1.00135.02           N
ATOM    674  CA  VAL A 126     179.391 245.337 258.684  1.00135.02           C
ATOM    675  C   VAL A 126     180.215 245.156 259.951  1.00135.02           C
ATOM    676  O   VAL A 126     181.221 245.846 260.155  1.00135.02           O
ATOM    677  CB  VAL A 126     180.139 244.832 257.439  1.00135.02           C
ATOM    678  CG1 VAL A 126     181.433 245.601 257.211  1.00135.02           C
ATOM    679  CG2 VAL A 126     180.422 243.345 257.569  1.00135.02           C
ATOM    680  N   VAL A 127     179.770 244.264 260.827  1.00128.63           N
ATOM    681  CA  VAL A 127     180.431 244.027 262.103  1.00128.63           C
ATOM    682  C   VAL A 127     180.882 242.575 262.123  1.00128.63           C
ATOM    683  O   VAL A 127     180.130 241.677 261.727  1.00128.63           O
ATOM    684  CB  VAL A 127     179.514 244.358 263.297  1.00128.63           C
ATOM    685  CG1 VAL A 127     178.267 243.484 263.298  1.00128.63           C
ATOM    686  CG2 VAL A 127     180.275 244.212 264.605  1.00128.63           C
ATOM    687  N   ILE A 128     182.122 242.351 262.543  1.00124.20           N
ATOM    688  CA  ILE A 128     182.684 241.016 262.677  1.00124.20           C
ATOM    689  C   ILE A 128     183.103 240.803 264.122  1.00124.20           C
ATOM    690  O   ILE A 128     183.604 241.724 264.775  1.00124.20           O
ATOM    691  CB  ILE A 128     183.875 240.817 261.717  1.00124.20           C
ATOM    692  CG1 ILE A 128     183.465 241.210 260.297  1.00124.20           C
ATOM    693  CG2 ILE A 128     184.356 239.378 261.752  1.00124.20           C
ATOM    694  CD1 ILE A 128     184.587 241.770 259.462  1.00124.20           C
ATOM    695  N   LYS A 129     182.897 239.587 264.618  1.00126.66           N
ATOM    696  CA  LYS A 129     183.309 239.215 265.963  1.00126.66           C
ATOM    697  C   LYS A 129     183.818 237.784 265.940  1.00126.66           C
ATOM    698  O   LYS A 129     183.137 236.889 265.433  1.00126.66           O
ATOM    699  CB  LYS A 129     182.155 239.340 266.966  1.00126.66           C
ATOM    700  CG  LYS A 129     181.534 240.723 267.068  1.00126.66           C
ATOM    701  CD  LYS A 129     180.362 240.718 268.034  1.00126.66           C
ATOM    702  CE  LYS A 129     179.734 242.094 268.154  1.00126.66           C
ATOM    703  NZ  LYS A 129     178.499 242.061 268.985  1.00126.66           N
ATOM    704  N   VAL A 130     185.001 237.572 266.504  1.00127.10           N
ATOM    705  CA  VAL A 130     185.587 236.245 266.608  1.00127.10           C
ATOM    706  C   VAL A 130     185.326 235.653 267.998  1.00127.10           C
ATOM    707  O   VAL A 130     186.050 234.771 268.457  1.00127.10           O
ATOM    708  CB  VAL A 130     187.085 236.276 266.253  1.00127.10           C
ATOM    709  CG1 VAL A 130     187.681 234.877 266.111  1.00127.10           C
ATOM    710  CG2 VAL A 130     187.296 237.058 264.970  1.00127.10           C
ATOM    711  N   CYS A 131     184.285 236.134 268.673  1.00141.34           N
ATOM    712  CA  CYS A 131     183.995 235.753 270.045  1.00141.34           C
ATOM    713  C   CYS A 131     183.559 234.292 270.118  1.00141.34           C
ATOM    714  O   CYS A 131     183.517 233.565 269.122  1.00141.34           O
ATOM    715  CB  CYS A 131     182.910 236.654 270.627  1.00141.34           C
ATOM    716  SG  CYS A 131     183.103 238.401 270.255  1.00141.34           S
ATOM    717  N   GLU A 132     183.231 233.864 271.331  1.00147.54           N
ATOM    718  CA  GLU A 132     182.852 232.483 271.613  1.00147.54           C
ATOM    719  C   GLU A 132     181.335 232.434 271.767  1.00147.54           C
ATOM    720  O   GLU A 132     180.801 232.526 272.872  1.00147.54           O
ATOM    721  CB  GLU A 132     183.569 231.987 272.862  1.00147.54           C
ATOM    722  CG  GLU A 132     183.555 230.491 273.020  1.00147.54           C
ATOM    723  CD  GLU A 132     184.280 229.796 271.896  1.00147.54           C
ATOM    724  OE1 GLU A 132     185.484 230.062 271.697  1.00147.54           O
ATOM    725  OE2 GLU A 132     183.636 228.995 271.197  1.00147.54           O
ATOM    726  N   PHE A 133     180.637 232.282 270.643  1.00147.09           N
ATOM    727  CA  PHE A 133     179.180 232.254 270.629  1.00147.09           C
ATOM    728  C   PHE A 133     178.681 230.818 270.714  1.00147.09           C
ATOM    729  O   PHE A 133     179.043 229.983 269.880  1.00147.09           O
ATOM    730  CB  PHE A 133     178.634 232.911 269.361  1.00147.09           C
ATOM    731  CG  PHE A 133     179.034 234.346 269.195  1.00147.09           C
ATOM    732  CD1 PHE A 133     178.282 235.360 269.763  1.00147.09           C
ATOM    733  CD2 PHE A 133     180.156 234.681 268.459  1.00147.09           C
ATOM    734  CE1 PHE A 133     178.649 236.682 269.607  1.00147.09           C
ATOM    735  CE2 PHE A 133     180.524 236.000 268.293  1.00147.09           C
ATOM    736  CZ  PHE A 133     179.773 237.003 268.871  1.00147.09           C
ATOM    737  N   GLN A 134     177.839 230.541 271.712  1.00150.13           N
ATOM    738  CA  GLN A 134     177.218 229.229 271.867  1.00150.13           C
ATOM    739  C   GLN A 134     176.513 228.801 270.586  1.00150.13           C
ATOM    740  O   GLN A 134     176.114 229.647 269.778  1.00150.13           O
ATOM    741  CB  GLN A 134     176.222 229.234 273.029  1.00150.13           C
ATOM    742  CG  GLN A 134     176.842 229.465 274.393  1.00150.13           C
ATOM    743  CD  GLN A 134     175.932 230.252 275.315  1.00150.13           C
ATOM    744  OE1 GLN A 134     174.893 230.761 274.894  1.00150.13           O
ATOM    745  NE2 GLN A 134     176.319 230.358 276.581  1.00150.13           N
ATOM    746  N   PHE A 135     176.358 227.494 270.391  1.00152.66           N
ATOM    747  CA  PHE A 135     175.730 226.992 269.178  1.00152.66           C
ATOM    748  C   PHE A 135     174.281 227.453 269.091  1.00152.66           C
ATOM    749  O   PHE A 135     173.575 227.562 270.097  1.00152.66           O
ATOM    750  CB  PHE A 135     175.796 225.465 269.133  1.00152.66           C
ATOM    751  N   CYS A 136     173.842 227.728 267.867  1.00151.96           N
ATOM    752  CA  CYS A 136     172.476 228.152 267.594  1.00151.96           C
ATOM    753  C   CYS A 136     171.847 227.146 266.643  1.00151.96           C
ATOM    754  O   CYS A 136     172.324 226.973 265.516  1.00151.96           O
ATOM    755  CB  CYS A 136     172.443 229.561 266.997  1.00151.96           C
ATOM    756  SG  CYS A 136     173.031 230.863 268.108  1.00151.96           S
ATOM    757  N   ASN A 137     170.791 226.475 267.106  1.00152.98           N
ATOM    758  CA  ASN A 137     170.086 225.515 266.263  1.00152.98           C
ATOM    759  C   ASN A 137     169.594 226.170 264.978  1.00152.98           C
ATOM    760  O   ASN A 137     169.814 225.654 263.877  1.00152.98           O
ATOM    761  CB  ASN A 137     168.921 224.897 267.039  1.00152.98           C
ATOM    762  CG  ASN A 137     168.042 225.940 267.701  1.00152.98           C
ATOM    763  OD1 ASN A 137     168.430 227.100 267.836  1.00152.98           O
ATOM    764  ND2 ASN A 137     166.850 225.531 268.120  1.00152.98           N
ATOM    765  N   ASP A 138     168.929 227.315 265.103  1.00152.61           N
ATOM    766  CA  ASP A 138     168.396 228.049 263.956  1.00152.61           C
ATOM    767  C   ASP A 138     168.621 229.533 264.199  1.00152.61           C
ATOM    768  O   ASP A 138     167.698 230.267 264.573  1.00152.61           O
ATOM    769  CB  ASP A 138     166.912 227.737 263.745  1.00152.61           C
ATOM    770  CG  ASP A 138     166.346 228.378 262.490  1.00152.61           C
ATOM    771  OD1 ASP A 138     167.107 229.033 261.748  1.00152.61           O
ATOM    772  OD2 ASP A 138     165.130 228.228 262.246  1.00152.61           O
ATOM    773  N   PRO A 139     169.846 230.014 264.002  1.00146.17           N
ATOM    774  CA  PRO A 139     170.105 231.443 264.192  1.00146.17           C
ATOM    775  C   PRO A 139     169.389 232.268 263.137  1.00146.17           C
ATOM    776  O   PRO A 139     169.221 231.843 261.992  1.00146.17           O
ATOM    777  CB  PRO A 139     171.625 231.548 264.052  1.00146.17           C
ATOM    778  CG  PRO A 139     171.983 230.424 263.140  1.00146.17           C
ATOM    779  CD  PRO A 139     171.006 229.310 263.427  1.00146.17           C
ATOM    780  N   PHE A 140     168.980 233.466 263.534  1.00143.13           N
ATOM    781  CA  PHE A 140     168.414 234.439 262.607  1.00143.13           C
ATOM    782  C   PHE A 140     168.367 235.793 263.303  1.00143.13           C
ATOM    783  O   PHE A 140     168.935 235.981 264.383  1.00143.13           O
ATOM    784  CB  PHE A 140     167.023 234.012 262.142  1.00143.13           C
ATOM    785  N   LEU A 141     167.688 236.744 262.661  1.00141.49           N
ATOM    786  CA  LEU A 141     167.413 238.049 263.261  1.00141.49           C
ATOM    787  C   LEU A 141     165.993 238.030 263.823  1.00141.49           C
ATOM    788  O   LEU A 141     165.051 238.584 263.252  1.00141.49           O
ATOM    789  CB  LEU A 141     167.603 239.164 262.241  1.00141.49           C
ATOM    790  CG  LEU A 141     168.886 239.170 261.408  1.00141.49           C
ATOM    791  CD1 LEU A 141     169.049 240.513 260.718  1.00141.49           C
ATOM    792  CD2 LEU A 141     170.105 238.860 262.266  1.00141.49           C
ATOM    793  N   GLY A 142     165.845 237.375 264.969  1.00141.54           N
ATOM    794  CA  GLY A 142     164.547 237.249 265.606  1.00141.54           C
ATOM    795  C   GLY A 142     164.595 237.332 267.119  1.00141.54           C
ATOM    796  O   GLY A 142     163.599 237.660 267.764  1.00141.54           O
ATOM    797  N   GLU A 156     167.150 244.056 266.138  1.00145.79           N
ATOM    798  CA  GLU A 156     166.428 242.839 266.489  1.00145.79           C
ATOM    799  C   GLU A 156     167.202 241.603 266.047  1.00145.79           C
ATOM    800  O   GLU A 156     166.997 241.094 264.946  1.00145.79           O
ATOM    801  CB  GLU A 156     165.034 242.841 265.857  1.00145.79           C
ATOM    802  N   PHE A 157     168.094 241.122 266.911  1.00148.50           N
ATOM    803  CA  PHE A 157     168.938 239.980 266.598  1.00148.50           C
ATOM    804  C   PHE A 157     168.984 239.021 267.778  1.00148.50           C
ATOM    805  O   PHE A 157     168.822 239.419 268.934  1.00148.50           O
ATOM    806  CB  PHE A 157     170.364 240.420 266.237  1.00148.50           C
ATOM    807  CG  PHE A 157     171.108 241.056 267.376  1.00148.50           C
ATOM    808  CD1 PHE A 157     171.001 242.416 267.615  1.00148.50           C
ATOM    809  CD2 PHE A 157     171.922 240.297 268.201  1.00148.50           C
ATOM    810  CE1 PHE A 157     171.684 243.005 268.661  1.00148.50           C
ATOM    811  CE2 PHE A 157     172.607 240.880 269.248  1.00148.50           C
ATOM    812  CZ  PHE A 157     172.489 242.236 269.478  1.00148.50           C
ATOM    813  N   ARG A 158     169.215 237.745 267.467  1.00146.08           N
ATOM    814  CA  ARG A 158     169.435 236.721 268.476  1.00146.08           C
ATOM    815  C   ARG A 158     170.593 235.792 268.137  1.00146.08           C
ATOM    816  O   ARG A 158     170.941 234.944 268.967  1.00146.08           O
ATOM    817  CB  ARG A 158     168.161 235.884 268.685  1.00146.08           C
ATOM    818  CG  ARG A 158     168.106 235.145 270.017  1.00146.08           C
ATOM    819  CD  ARG A 158     166.868 234.273 270.134  1.00146.08           C
ATOM    820  NE  ARG A 158     166.773 233.647 271.449  1.00146.08           N
ATOM    821  CZ  ARG A 158     165.764 232.874 271.839  1.00146.08           C
ATOM    822  NH1 ARG A 158     165.764 232.347 273.055  1.00146.08           N
ATOM    823  NH2 ARG A 158     164.757 232.627 271.012  1.00146.08           N
ATOM    824  N   VAL A 159     171.204 235.931 266.957  1.00149.12           N
ATOM    825  CA  VAL A 159     172.251 235.006 266.530  1.00149.12           C
ATOM    826  C   VAL A 159     173.421 235.028 267.505  1.00149.12           C
ATOM    827  O   VAL A 159     174.028 233.988 267.790  1.00149.12           O
ATOM    828  CB  VAL A 159     172.705 235.338 265.097  1.00149.12           C
ATOM    829  N   TYR A 160     173.753 236.204 268.035  1.00148.43           N
ATOM    830  CA  TYR A 160     174.842 236.304 268.997  1.00148.43           C
ATOM    831  C   TYR A 160     174.411 235.696 270.324  1.00148.43           C
ATOM    832  O   TYR A 160     173.815 236.375 271.166  1.00148.43           O
ATOM    833  CB  TYR A 160     175.269 237.762 269.181  1.00148.43           C
ATOM    834  N   SER A 161     174.707 234.409 270.512  1.00151.27           N
ATOM    835  CA  SER A 161     174.256 233.706 271.708  1.00151.27           C
ATOM    836  C   SER A 161     175.047 234.137 272.937  1.00151.27           C
ATOM    837  O   SER A 161     174.466 234.487 273.971  1.00151.27           O
ATOM    838  CB  SER A 161     174.367 232.198 271.492  1.00151.27           C
ATOM    839  OG  SER A 161     175.681 231.845 271.100  1.00151.27           O
ATOM    840  N   SER A 162     176.376 234.119 272.845  1.00152.69           N
ATOM    841  CA  SER A 162     177.240 234.462 273.969  1.00152.69           C
ATOM    842  C   SER A 162     178.408 235.284 273.452  1.00152.69           C
ATOM    843  O   SER A 162     179.182 234.806 272.618  1.00152.69           O
ATOM    844  CB  SER A 162     177.745 233.204 274.682  1.00152.69           C
ATOM    845  OG  SER A 162     178.207 232.242 273.751  1.00152.69           O
ATOM    846  N   ALA A 163     178.545 236.512 273.957  1.00156.12           N
ATOM    847  CA  ALA A 163     179.603 237.423 273.538  1.00156.12           C
ATOM    848  C   ALA A 163     180.847 237.320 274.413  1.00156.12           C
ATOM    849  O   ALA A 163     181.564 238.314 274.588  1.00156.12           O
ATOM    850  CB  ALA A 163     179.081 238.860 273.520  1.00156.12           C
ATOM    851  N   ASN A 164     181.120 236.143 274.968  1.00155.02           N
ATOM    852  CA  ASN A 164     182.223 235.984 275.900  1.00155.02           C
ATOM    853  C   ASN A 164     183.541 235.759 275.172  1.00155.02           C
ATOM    854  O   ASN A 164     183.594 235.135 274.108  1.00155.02           O
ATOM    855  CB  ASN A 164     181.961 234.815 276.850  1.00155.02           C
ATOM    856  N   ASN A 165     184.610 236.286 275.771  1.00157.91           N
ATOM    857  CA  ASN A 165     185.988 236.027 275.358  1.00157.91           C
ATOM    858  C   ASN A 165     186.248 236.544 273.943  1.00157.91           C
ATOM    859  O   ASN A 165     186.882 235.871 273.126  1.00157.91           O
ATOM    860  CB  ASN A 165     186.290 234.524 275.414  1.00157.91           C
ATOM    861  CG  ASN A 165     185.796 233.851 276.692  1.00157.91           C
ATOM    862  OD1 ASN A 165     184.771 233.168 276.667  1.00157.91           O
ATOM    863  ND2 ASN A 165     186.533 233.986 277.791  1.00157.91           N
ATOM    864  N   CYS A 166     185.762 237.747 273.638  1.00150.45           N
ATOM    865  CA  CYS A 166     186.005 238.296 272.309  1.00150.45           C
ATOM    866  C   CYS A 166     187.478 238.628 272.104  1.00150.45           C
ATOM    867  O   CYS A 166     188.121 239.232 272.967  1.00150.45           O
ATOM    868  CB  CYS A 166     185.160 239.552 272.104  1.00150.45           C
ATOM    869  SG  CYS A 166     183.389 239.251 272.072  1.00150.45           S
ATOM    870  N   THR A 167     188.014 238.234 270.946  1.00140.08           N
ATOM    871  CA  THR A 167     189.412 238.488 270.633  1.00140.08           C
ATOM    872  C   THR A 167     189.632 239.448 269.472  1.00140.08           C
ATOM    873  O   THR A 167     190.730 239.999 269.349  1.00140.08           O
ATOM    874  CB  THR A 167     190.139 237.172 270.324  1.00140.08           C
ATOM    875  OG1 THR A 167     189.565 236.572 269.157  1.00140.08           O
ATOM    876  CG2 THR A 167     190.010 236.209 271.496  1.00140.08           C
ATOM    877  N   PHE A 168     188.630 239.651 268.618  1.00133.60           N
ATOM    878  CA  PHE A 168     188.761 240.516 267.453  1.00133.60           C
ATOM    879  C   PHE A 168     187.422 241.168 267.143  1.00133.60           C
ATOM    880  O   PHE A 168     186.381 240.511 267.212  1.00133.60           O
ATOM    881  CB  PHE A 168     189.274 239.738 266.236  1.00133.60           C
ATOM    882  CG  PHE A 168     189.388 240.568 264.988  1.00133.60           C
ATOM    883  CD1 PHE A 168     190.544 241.284 264.725  1.00133.60           C
ATOM    884  CD2 PHE A 168     188.346 240.635 264.080  1.00133.60           C
ATOM    885  CE1 PHE A 168     190.658 242.049 263.579  1.00133.60           C
ATOM    886  CE2 PHE A 168     188.454 241.401 262.933  1.00133.60           C
ATOM    887  CZ  PHE A 168     189.611 242.108 262.683  1.00133.60           C
ATOM    888  N   GLU A 169     187.457 242.448 266.775  1.00134.90           N
ATOM    889  CA  GLU A 169     186.257 243.143 266.321  1.00134.90           C
ATOM    890  C   GLU A 169     186.666 244.182 265.290  1.00134.90           C
ATOM    891  O   GLU A 169     187.630 244.925 265.495  1.00134.90           O
ATOM    892  CB  GLU A 169     185.515 243.835 267.475  1.00134.90           C
ATOM    893  CG  GLU A 169     184.988 242.925 268.575  1.00134.90           C
ATOM    894  CD  GLU A 169     186.018 242.663 269.653  1.00134.90           C
ATOM    895  OE1 GLU A 169     186.321 241.481 269.916  1.00134.90           O
ATOM    896  OE2 GLU A 169     186.525 243.642 270.239  1.00134.90           O
ATOM    897  N   TYR A 170     185.930 244.215 264.180  1.00131.66           N
ATOM    898  CA  TYR A 170     186.132 245.183 263.115  1.00131.66           C
ATOM    899  C   TYR A 170     184.781 245.617 262.564  1.00131.66           C
ATOM    900  O   TYR A 170     183.835 244.827 262.513  1.00131.66           O
ATOM    901  CB  TYR A 170     187.010 244.576 262.011  1.00131.66           C
ATOM    902  CG  TYR A 170     187.069 245.350 260.717  1.00131.66           C
ATOM    903  CD1 TYR A 170     187.939 246.420 260.563  1.00131.66           C
ATOM    904  CD2 TYR A 170     186.275 244.991 259.637  1.00131.66           C
ATOM    905  CE1 TYR A 170     188.003 247.122 259.375  1.00131.66           C
ATOM    906  CE2 TYR A 170     186.332 245.685 258.446  1.00131.66           C
ATOM    907  CZ  TYR A 170     187.197 246.750 258.321  1.00131.66           C
ATOM    908  OH  TYR A 170     187.261 247.445 257.136  1.00131.66           O
ATOM    909  N   VAL A 171     184.698 246.881 262.154  1.00133.41           N
ATOM    910  CA  VAL A 171     183.467 247.467 261.631  1.00133.41           C
ATOM    911  C   VAL A 171     183.817 248.342 260.435  1.00133.41           C
ATOM    912  O   VAL A 171     184.820 249.062 260.454  1.00133.41           O
ATOM    913  CB  VAL A 171     182.719 248.281 262.710  1.00133.41           C
ATOM    914  CG1 VAL A 171     181.547 249.038 262.102  1.00133.41           C
ATOM    915  CG2 VAL A 171     182.233 247.372 263.831  1.00133.41           C
ATOM    916  N   SER A 172     182.990 248.281 259.394  1.00137.11           N
ATOM    917  CA  SER A 172     183.239 249.041 258.174  1.00137.11           C
ATOM    918  C   SER A 172     181.915 249.277 257.454  1.00137.11           C
ATOM    919  O   SER A 172     180.835 249.015 257.996  1.00137.11           O
ATOM    920  CB  SER A 172     184.245 248.317 257.275  1.00137.11           C
ATOM    921  OG  SER A 172     184.201 248.827 255.954  1.00137.11           O
ATOM    922  N   GLN A 173     182.007 249.779 256.224  1.00137.77           N
ATOM    923  CA  GLN A 173     180.831 250.066 255.421  1.00137.77           C
ATOM    924  C   GLN A 173     180.083 248.776 255.083  1.00137.77           C
ATOM    925  O   GLN A 173     180.692 247.710 254.966  1.00137.77           O
ATOM    926  CB  GLN A 173     181.235 250.787 254.136  1.00137.77           C
ATOM    927  N   PRO A 174     178.765 248.849 254.907  1.00137.43           N
ATOM    928  CA  PRO A 174     177.984 247.626 254.705  1.00137.43           C
ATOM    929  C   PRO A 174     178.248 246.993 253.349  1.00137.43           C
ATOM    930  O   PRO A 174     178.606 247.664 252.378  1.00137.43           O
ATOM    931  CB  PRO A 174     176.536 248.115 254.813  1.00137.43           C
ATOM    932  CG  PRO A 174     176.598 249.520 254.334  1.00137.43           C
ATOM    933  CD  PRO A 174     177.926 250.057 254.807  1.00137.43           C
ATOM    934  N   PHE A 175     178.066 245.672 253.297  1.00129.55           N
ATOM    935  CA  PHE A 175     178.195 244.953 252.034  1.00129.55           C
ATOM    936  C   PHE A 175     177.073 245.330 251.074  1.00129.55           C
ATOM    937  O   PHE A 175     177.326 245.682 249.916  1.00129.55           O
ATOM    938  CB  PHE A 175     178.201 243.445 252.287  1.00129.55           C
ATOM    939  CG  PHE A 175     179.421 242.955 253.012  1.00129.55           C
ATOM    940  CD1 PHE A 175     180.648 243.566 252.823  1.00129.55           C
ATOM    941  CD2 PHE A 175     179.340 241.879 253.879  1.00129.55           C
ATOM    942  CE1 PHE A 175     181.772 243.114 253.489  1.00129.55           C
ATOM    943  CE2 PHE A 175     180.460 241.422 254.547  1.00129.55           C
ATOM    944  CZ  PHE A 175     181.677 242.041 254.351  1.00129.55           C
ATOM    945  N   LEU A 176     175.828 245.260 251.542  1.00128.82           N
ATOM    946  CA  LEU A 176     174.650 245.591 250.743  1.00128.82           C
ATOM    947  C   LEU A 176     174.592 244.776 249.454  1.00128.82           C
ATOM    948  O   LEU A 176     174.656 243.548 249.484  1.00128.82           O
ATOM    949  CB  LEU A 176     174.619 247.088 250.420  1.00128.82           C
ATOM    950  N   LYS A 187     166.872 240.171 239.504  1.00134.61           N
ATOM    951  CA  LYS A 187     167.125 241.431 240.193  1.00134.61           C
ATOM    952  C   LYS A 187     168.610 241.773 240.174  1.00134.61           C
ATOM    953  O   LYS A 187     169.173 242.080 239.124  1.00134.61           O
ATOM    954  CB  LYS A 187     166.616 241.366 241.634  1.00134.61           C
ATOM    955  N   ASN A 188     169.240 241.722 241.344  1.00131.14           N
ATOM    956  CA  ASN A 188     170.668 241.961 241.482  1.00131.14           C
ATOM    957  C   ASN A 188     171.346 240.698 241.989  1.00131.14           C
ATOM    958  O   ASN A 188     170.822 240.008 242.868  1.00131.14           O
ATOM    959  CB  ASN A 188     170.950 243.129 242.430  1.00131.14           C
ATOM    960  CG  ASN A 188     170.588 244.469 241.825  1.00131.14           C
ATOM    961  OD1 ASN A 188     170.852 244.723 240.650  1.00131.14           O
ATOM    962  ND2 ASN A 188     169.979 245.336 242.626  1.00131.14           N
ATOM    963  N   LEU A 189     172.516 240.407 241.433  1.00123.87           N
ATOM    964  CA  LEU A 189     173.268 239.194 241.724  1.00123.87           C
ATOM    965  C   LEU A 189     174.483 239.555 242.565  1.00123.87           C
ATOM    966  O   LEU A 189     175.322 240.354 242.135  1.00123.87           O
ATOM    967  CB  LEU A 189     173.699 238.491 240.438  1.00123.87           C
ATOM    968  CG  LEU A 189     174.853 237.500 240.588  1.00123.87           C
ATOM    969  CD1 LEU A 189     174.393 236.245 241.310  1.00123.87           C
ATOM    970  CD2 LEU A 189     175.443 237.162 239.233  1.00123.87           C
ATOM    971  N   ARG A 190     174.574 238.976 243.758  1.00118.39           N
ATOM    972  CA  ARG A 190     175.698 239.216 244.649  1.00118.39           C
ATOM    973  C   ARG A 190     176.550 237.959 244.727  1.00118.39           C
ATOM    974  O   ARG A 190     176.038 236.864 244.983  1.00118.39           O
ATOM    975  CB  ARG A 190     175.216 239.620 246.044  1.00118.39           C
ATOM    976  N   GLU A 191     177.849 238.129 244.506  1.00114.05           N
ATOM    977  CA  GLU A 191     178.823 237.051 244.468  1.00114.05           C
ATOM    978  C   GLU A 191     179.876 237.295 245.535  1.00114.05           C
ATOM    979  O   GLU A 191     180.305 238.434 245.739  1.00114.05           O
ATOM    980  CB  GLU A 191     179.497 236.957 243.099  1.00114.05           C
ATOM    981  CG  GLU A 191     178.550 236.714 241.942  1.00114.05           C
ATOM    982  CD  GLU A 191     179.282 236.569 240.623  1.00114.05           C
ATOM    983  OE1 GLU A 191     180.490 236.251 240.645  1.00114.05           O
ATOM    984  OE2 GLU A 191     178.656 236.784 239.566  1.00114.05           O
ATOM    985  N   PHE A 192     180.287 236.235 246.226  1.00108.36           N
ATOM    986  CA  PHE A 192     181.322 236.365 247.238  1.00108.36           C
ATOM    987  C   PHE A 192     182.268 235.180 247.142  1.00108.36           C
ATOM    988  O   PHE A 192     181.861 234.068 246.802  1.00108.36           O
ATOM    989  CB  PHE A 192     180.747 236.398 248.666  1.00108.36           C
ATOM    990  CG  PHE A 192     179.916 237.610 248.978  1.00108.36           C
ATOM    991  CD1 PHE A 192     178.629 237.733 248.483  1.00108.36           C
ATOM    992  CD2 PHE A 192     180.410 238.609 249.795  1.00108.36           C
ATOM    993  CE1 PHE A 192     177.862 238.841 248.776  1.00108.36           C
ATOM    994  CE2 PHE A 192     179.646 239.720 250.093  1.00108.36           C
ATOM    995  CZ  PHE A 192     178.371 239.835 249.583  1.00108.36           C
ATOM    996  N   VAL A 193     183.538 235.434 247.444  1.00104.16           N
ATOM    997  CA  VAL A 193     184.543 234.388 247.583  1.00104.16           C
ATOM    998  C   VAL A 193     185.187 234.557 248.950  1.00104.16           C
ATOM    999  O   VAL A 193     185.599 235.666 249.308  1.00104.16           O
ATOM   1000  CB  VAL A 193     185.600 234.454 246.465  1.00104.16           C
ATOM   1001  CG1 VAL A 193     186.657 233.384 246.668  1.00104.16           C
ATOM   1002  CG2 VAL A 193     184.943 234.308 245.107  1.00104.16           C
ATOM   1003  N   PHE A 194     185.294 233.467 249.703  1.00103.72           N
ATOM   1004  CA  PHE A 194     185.878 233.494 251.038  1.00103.72           C
ATOM   1005  C   PHE A 194     187.029 232.500 251.073  1.00103.72           C
ATOM   1006  O   PHE A 194     186.827 231.317 250.783  1.00103.72           O
ATOM   1007  CB  PHE A 194     184.832 233.121 252.091  1.00103.72           C
ATOM   1008  CG  PHE A 194     183.665 234.071 252.172  1.00103.72           C
ATOM   1009  CD1 PHE A 194     183.756 235.364 251.703  1.00103.72           C
ATOM   1010  CD2 PHE A 194     182.460 233.645 252.693  1.00103.72           C
ATOM   1011  CE1 PHE A 194     182.671 236.218 251.774  1.00103.72           C
ATOM   1012  CE2 PHE A 194     181.376 234.493 252.771  1.00103.72           C
ATOM   1013  CZ  PHE A 194     181.481 235.779 252.309  1.00103.72           C
ATOM   1014  N   LYS A 195     188.229 232.962 251.420  1.00114.95           N
ATOM   1015  CA  LYS A 195     189.370 232.061 251.497  1.00114.95           C
ATOM   1016  C   LYS A 195     190.107 232.227 252.819  1.00114.95           C
ATOM   1017  O   LYS A 195     190.160 233.320 253.391  1.00114.95           O
ATOM   1018  CB  LYS A 195     190.344 232.287 250.332  1.00114.95           C
ATOM   1019  CG  LYS A 195     191.034 233.636 250.345  1.00114.95           C
ATOM   1020  CD  LYS A 195     192.220 233.650 249.399  1.00114.95           C
ATOM   1021  CE  LYS A 195     191.779 233.494 247.959  1.00114.95           C
ATOM   1022  NZ  LYS A 195     192.944 233.476 247.032  1.00114.95           N
ATOM   1023  N   ASN A 196     190.672 231.120 253.301  1.00119.14           N
ATOM   1024  CA  ASN A 196     191.498 231.087 254.505  1.00119.14           C
ATOM   1025  C   ASN A 196     192.939 230.831 254.073  1.00119.14           C
ATOM   1026  O   ASN A 196     193.236 229.773 253.510  1.00119.14           O
ATOM   1027  CB  ASN A 196     191.007 230.019 255.478  1.00119.14           C
ATOM   1028  CG  ASN A 196     191.027 230.492 256.918  1.00119.14           C
ATOM   1029  OD1 ASN A 196     191.088 231.691 257.187  1.00119.14           O
ATOM   1030  ND2 ASN A 196     190.967 229.551 257.852  1.00119.14           N
ATOM   1031  N   ILE A 197     193.836 231.779 254.338  1.00124.55           N
ATOM   1032  CA  ILE A 197     195.232 231.640 253.931  1.00124.55           C
ATOM   1033  C   ILE A 197     196.140 232.251 254.990  1.00124.55           C
ATOM   1034  O   ILE A 197     195.977 233.420 255.354  1.00124.55           O
ATOM   1035  CB  ILE A 197     195.506 232.293 252.562  1.00124.55           C
ATOM   1036  CG1 ILE A 197     194.789 233.641 252.452  1.00124.55           C
ATOM   1037  CG2 ILE A 197     195.100 231.361 251.428  1.00124.55           C
ATOM   1038  CD1 ILE A 197     195.234 234.467 251.269  1.00124.55           C
ATOM   1039  N   ASP A 198     197.102 231.456 255.470  1.00131.00           N
ATOM   1040  CA  ASP A 198     198.188 231.928 256.336  1.00131.00           C
ATOM   1041  C   ASP A 198     197.665 232.762 257.503  1.00131.00           C
ATOM   1042  O   ASP A 198     198.258 233.771 257.889  1.00131.00           O
ATOM   1043  CB  ASP A 198     199.220 232.716 255.529  1.00131.00           C
ATOM   1044  N   GLY A 199     196.539 232.338 258.068  1.00130.41           N
ATOM   1045  CA  GLY A 199     195.971 233.026 259.204  1.00130.41           C
ATOM   1046  C   GLY A 199     195.119 234.220 258.846  1.00130.41           C
ATOM   1047  O   GLY A 199     194.689 234.947 259.750  1.00130.41           O
ATOM   1048  N   TYR A 200     194.864 234.446 257.561  1.00127.20           N
ATOM   1049  CA  TYR A 200     194.062 235.563 257.087  1.00127.20           C
ATOM   1050  C   TYR A 200     192.768 235.034 256.490  1.00127.20           C
ATOM   1051  O   TYR A 200     192.780 234.049 255.744  1.00127.20           O
ATOM   1052  CB  TYR A 200     194.827 236.379 256.044  1.00127.20           C
ATOM   1053  CG  TYR A 200     196.097 237.006 256.563  1.00127.20           C
ATOM   1054  CD1 TYR A 200     196.054 238.040 257.486  1.00127.20           C
ATOM   1055  CD2 TYR A 200     197.339 236.564 256.132  1.00127.20           C
ATOM   1056  CE1 TYR A 200     197.212 238.619 257.964  1.00127.20           C
ATOM   1057  CE2 TYR A 200     198.504 237.136 256.604  1.00127.20           C
ATOM   1058  CZ  TYR A 200     198.434 238.163 257.521  1.00127.20           C
ATOM   1059  OH  TYR A 200     199.592 238.736 257.996  1.00127.20           O
ATOM   1060  N   PHE A 201     191.654 235.681 256.828  1.00118.73           N
ATOM   1061  CA  PHE A 201     190.350 235.336 256.268  1.00118.73           C
ATOM   1062  C   PHE A 201     190.000 236.383 255.213  1.00118.73           C
ATOM   1063  O   PHE A 201     189.294 237.357 255.470  1.00118.73           O
ATOM   1064  CB  PHE A 201     189.302 235.256 257.371  1.00118.73           C
ATOM   1065  CG  PHE A 201     187.980 234.721 256.914  1.00118.73           C
ATOM   1066  CD1 PHE A 201     187.745 233.360 256.888  1.00118.73           C
ATOM   1067  CD2 PHE A 201     186.969 235.578 256.521  1.00118.73           C
ATOM   1068  CE1 PHE A 201     186.529 232.863 256.474  1.00118.73           C
ATOM   1069  CE2 PHE A 201     185.752 235.088 256.105  1.00118.73           C
ATOM   1070  CZ  PHE A 201     185.531 233.728 256.082  1.00118.73           C
ATOM   1071  N   LYS A 202     190.511 236.170 254.004  1.00114.87           N
ATOM   1072  CA  LYS A 202     190.314 237.138 252.934  1.00114.87           C
ATOM   1073  C   LYS A 202     188.923 237.005 252.329  1.00114.87           C
ATOM   1074  O   LYS A 202     188.419 235.897 252.125  1.00114.87           O
ATOM   1075  CB  LYS A 202     191.380 236.964 251.855  1.00114.87           C
ATOM   1076  CG  LYS A 202     192.594 237.856 252.049  1.00114.87           C
ATOM   1077  CD  LYS A 202     193.591 237.692 250.919  1.00114.87           C
ATOM   1078  CE  LYS A 202     194.710 238.711 251.027  1.00114.87           C
ATOM   1079  NZ  LYS A 202     195.622 238.665 249.852  1.00114.87           N
ATOM   1080  N   ILE A 203     188.305 238.147 252.042  1.00110.99           N
ATOM   1081  CA  ILE A 203     186.950 238.213 251.508  1.00110.99           C
ATOM   1082  C   ILE A 203     186.992 238.881 250.142  1.00110.99           C
ATOM   1083  O   ILE A 203     187.571 239.962 249.991  1.00110.99           O
ATOM   1084  CB  ILE A 203     186.007 238.972 252.457  1.00110.99           C
ATOM   1085  CG1 ILE A 203     185.985 238.298 253.830  1.00110.99           C
ATOM   1086  CG2 ILE A 203     184.613 239.069 251.864  1.00110.99           C
ATOM   1087  CD1 ILE A 203     184.974 238.887 254.783  1.00110.99           C
ATOM   1088  N   TYR A 204     186.373 238.239 249.154  1.00107.42           N
ATOM   1089  CA  TYR A 204     186.285 238.757 247.798  1.00107.42           C
ATOM   1090  C   TYR A 204     184.820 238.785 247.393  1.00107.42           C
ATOM   1091  O   TYR A 204     184.048 237.903 247.778  1.00107.42           O
ATOM   1092  CB  TYR A 204     187.075 237.885 246.817  1.00107.42           C
ATOM   1093  CG  TYR A 204     188.576 237.971 246.967  1.00107.42           C
ATOM   1094  CD1 TYR A 204     189.222 237.336 248.018  1.00107.42           C
ATOM   1095  CD2 TYR A 204     189.349 238.663 246.048  1.00107.42           C
ATOM   1096  CE1 TYR A 204     190.589 237.411 248.165  1.00107.42           C
ATOM   1097  CE2 TYR A 204     190.721 238.733 246.181  1.00107.42           C
ATOM   1098  CZ  TYR A 204     191.335 238.110 247.243  1.00107.42           C
ATOM   1099  OH  TYR A 204     192.702 238.171 247.376  1.00107.42           O
ATOM   1100  N   SER A 205     184.433 239.790 246.612  1.00112.23           N
ATOM   1101  CA  SER A 205     183.030 239.922 246.237  1.00112.23           C
ATOM   1102  C   SER A 205     182.888 240.881 245.062  1.00112.23           C
ATOM   1103  O   SER A 205     183.866 241.455 244.575  1.00112.23           O
ATOM   1104  CB  SER A 205     182.186 240.401 247.419  1.00112.23           C
ATOM   1105  OG  SER A 205     180.904 240.816 246.984  1.00112.23           O
ATOM   1106  N   LYS A 206     181.642 241.046 244.621  1.00117.82           N
ATOM   1107  CA  LYS A 206     181.227 242.005 243.603  1.00117.82           C
ATOM   1108  C   LYS A 206     179.707 241.939 243.523  1.00117.82           C
ATOM   1109  O   LYS A 206     179.084 240.991 244.007  1.00117.82           O
ATOM   1110  CB  LYS A 206     181.859 241.710 242.236  1.00117.82           C
ATOM   1111  CG  LYS A 206     181.559 242.757 241.166  1.00117.82           C
ATOM   1112  CD  LYS A 206     182.193 242.420 239.838  1.00117.82           C
ATOM   1113  CE  LYS A 206     181.761 243.392 238.756  1.00117.82           C
ATOM   1114  NZ  LYS A 206     182.260 244.767 239.025  1.00117.82           N
ATOM   1115  N   HIS A 207     179.115 242.957 242.904  1.00126.03           N
ATOM   1116  CA  HIS A 207     177.695 242.980 242.594  1.00126.03           C
ATOM   1117  C   HIS A 207     177.502 242.786 241.095  1.00126.03           C
ATOM   1118  O   HIS A 207     178.442 242.917 240.306  1.00126.03           O
ATOM   1119  CB  HIS A 207     177.056 244.300 243.037  1.00126.03           C
ATOM   1120  CG  HIS A 207     177.194 244.578 244.502  1.00126.03           C
ATOM   1121  ND1 HIS A 207     176.835 245.783 245.066  1.00126.03           N
ATOM   1122  CD2 HIS A 207     177.651 243.808 245.517  1.00126.03           C
ATOM   1123  CE1 HIS A 207     177.066 245.744 246.366  1.00126.03           C
ATOM   1124  NE2 HIS A 207     177.561 244.557 246.666  1.00126.03           N
ATOM   1125  N   THR A 208     176.267 242.470 240.703  1.00128.73           N
ATOM   1126  CA  THR A 208     175.981 242.257 239.289  1.00128.73           C
ATOM   1127  C   THR A 208     174.487 242.339 238.998  1.00128.73           C
ATOM   1128  O   THR A 208     173.690 241.626 239.621  1.00128.73           O
ATOM   1129  CB  THR A 208     176.517 240.899 238.828  1.00128.73           C
ATOM   1130  OG1 THR A 208     177.950 240.925 238.811  1.00128.73           O
ATOM   1131  CG2 THR A 208     176.005 240.567 237.434  1.00128.73           C
ATOM   1132  N   PRO A 209     174.068 243.197 238.070  1.00131.72           N
ATOM   1133  CA  PRO A 209     172.685 243.133 237.586  1.00131.72           C
ATOM   1134  C   PRO A 209     172.477 241.900 236.721  1.00131.72           C
ATOM   1135  O   PRO A 209     173.279 241.601 235.833  1.00131.72           O
ATOM   1136  CB  PRO A 209     172.537 244.418 236.764  1.00131.72           C
ATOM   1137  CG  PRO A 209     173.561 245.345 237.323  1.00131.72           C
ATOM   1138  CD  PRO A 209     174.717 244.475 237.731  1.00131.72           C
ATOM   1139  N   ILE A 210     171.386 241.182 236.982  1.00135.77           N
ATOM   1140  CA  ILE A 210     171.097 239.945 236.265  1.00135.77           C
ATOM   1141  C   ILE A 210     169.590 239.777 236.150  1.00135.77           C
ATOM   1142  O   ILE A 210     168.822 240.303 236.960  1.00135.77           O
ATOM   1143  CB  ILE A 210     171.737 238.719 236.959  1.00135.77           C
ATOM   1144  N   ASN A 211     169.171 239.031 235.127  1.00137.77           N
ATOM   1145  CA  ASN A 211     167.764 238.727 234.911  1.00137.77           C
ATOM   1146  C   ASN A 211     167.493 237.261 234.609  1.00137.77           C
ATOM   1147  O   ASN A 211     166.321 236.876 234.536  1.00137.77           O
ATOM   1148  CB  ASN A 211     167.198 239.585 233.769  1.00137.77           C
ATOM   1149  CG  ASN A 211     168.152 239.696 232.598  1.00137.77           C
ATOM   1150  OD1 ASN A 211     169.096 238.916 232.475  1.00137.77           O
ATOM   1151  ND2 ASN A 211     167.913 240.672 231.730  1.00137.77           N
ATOM   1152  N   LEU A 212     168.526 236.435 234.428  1.00139.14           N
ATOM   1153  CA  LEU A 212     168.355 234.995 234.232  1.00139.14           C
ATOM   1154  C   LEU A 212     168.177 234.349 235.604  1.00139.14           C
ATOM   1155  O   LEU A 212     169.092 233.755 236.180  1.00139.14           O
ATOM   1156  CB  LEU A 212     169.540 234.408 233.478  1.00139.14           C
ATOM   1157  N   VAL A 213     166.957 234.471 236.132  1.00139.18           N
ATOM   1158  CA  VAL A 213     166.677 234.035 237.495  1.00139.18           C
ATOM   1159  C   VAL A 213     166.699 232.519 237.639  1.00139.18           C
ATOM   1160  O   VAL A 213     166.822 232.013 238.761  1.00139.18           O
ATOM   1161  CB  VAL A 213     165.321 234.594 237.963  1.00139.18           C
ATOM   1162  N   ARG A 214     166.570 231.777 236.538  1.00134.96           N
ATOM   1163  CA  ARG A 214     166.474 230.323 236.624  1.00134.96           C
ATOM   1164  C   ARG A 214     167.742 229.714 237.215  1.00134.96           C
ATOM   1165  O   ARG A 214     167.713 229.104 238.289  1.00134.96           O
ATOM   1166  CB  ARG A 214     166.188 229.738 235.240  1.00134.96           C
ATOM   1167  N   ASP A 215     168.868 229.876 236.527  1.00127.84           N
ATOM   1168  CA  ASP A 215     170.121 229.245 236.915  1.00127.84           C
ATOM   1169  C   ASP A 215     171.210 230.304 237.036  1.00127.84           C
ATOM   1170  O   ASP A 215     170.949 231.510 236.977  1.00127.84           O
ATOM   1171  CB  ASP A 215     170.528 228.159 235.912  1.00127.84           C
ATOM   1172  N   LEU A 216     172.439 229.837 237.214  1.00122.38           N
ATOM   1173  CA  LEU A 216     173.578 230.739 237.333  1.00122.38           C
ATOM   1174  C   LEU A 216     173.793 231.468 236.011  1.00122.38           C
ATOM   1175  O   LEU A 216     173.868 230.825 234.959  1.00122.38           O
ATOM   1176  CB  LEU A 216     174.830 229.955 237.721  1.00122.38           C
ATOM   1177  CG  LEU A 216     175.958 230.693 238.440  1.00122.38           C
ATOM   1178  CD1 LEU A 216     175.404 231.583 239.538  1.00122.38           C
ATOM   1179  CD2 LEU A 216     176.944 229.691 239.013  1.00122.38           C
ATOM   1180  N   PRO A 217     173.890 232.795 236.019  1.00122.05           N
ATOM   1181  CA  PRO A 217     174.001 233.528 234.754  1.00122.05           C
ATOM   1182  C   PRO A 217     175.387 233.400 234.144  1.00122.05           C
ATOM   1183  O   PRO A 217     176.399 233.384 234.848  1.00122.05           O
ATOM   1184  CB  PRO A 217     173.705 234.975 235.160  1.00122.05           C
ATOM   1185  CG  PRO A 217     174.140 235.041 236.583  1.00122.05           C
ATOM   1186  CD  PRO A 217     173.798 233.701 237.175  1.00122.05           C
ATOM   1187  N   GLN A 218     175.420 233.307 232.817  1.00121.48           N
ATOM   1188  CA  GLN A 218     176.679 233.308 232.090  1.00121.48           C
ATOM   1189  C   GLN A 218     177.255 234.725 232.075  1.00121.48           C
ATOM   1190  O   GLN A 218     176.704 235.658 232.667  1.00121.48           O
ATOM   1191  CB  GLN A 218     176.466 232.764 230.678  1.00121.48           C
ATOM   1192  CG  GLN A 218     177.716 232.213 230.007  1.00121.48           C
ATOM   1193  CD  GLN A 218     177.682 232.368 228.501  1.00121.48           C
ATOM   1194  OE1 GLN A 218     176.937 233.190 227.968  1.00121.48           O
ATOM   1195  NE2 GLN A 218     178.488 231.576 227.806  1.00121.48           N
ATOM   1196  N   GLY A 219     178.375 234.893 231.390  1.00117.79           N
ATOM   1197  CA  GLY A 219     179.086 236.153 231.374  1.00117.79           C
ATOM   1198  C   GLY A 219     180.379 236.056 232.160  1.00117.79           C
ATOM   1199  O   GLY A 219     180.809 234.981 232.583  1.00117.79           O
ATOM   1200  N   PHE A 220     181.004 237.213 232.357  1.00114.85           N
ATOM   1201  CA  PHE A 220     182.262 237.275 233.082  1.00114.85           C
ATOM   1202  C   PHE A 220     182.268 238.487 233.998  1.00114.85           C
ATOM   1203  O   PHE A 220     181.771 239.556 233.632  1.00114.85           O
ATOM   1204  CB  PHE A 220     183.460 237.351 232.134  1.00114.85           C
ATOM   1205  CG  PHE A 220     184.721 236.789 232.716  1.00114.85           C
ATOM   1206  CD1 PHE A 220     184.865 235.427 232.902  1.00114.85           C
ATOM   1207  CD2 PHE A 220     185.749 237.625 233.110  1.00114.85           C
ATOM   1208  CE1 PHE A 220     186.022 234.907 233.442  1.00114.85           C
ATOM   1209  CE2 PHE A 220     186.909 237.111 233.651  1.00114.85           C
ATOM   1210  CZ  PHE A 220     187.045 235.750 233.817  1.00114.85           C
ATOM   1211  N   SER A 221     182.835 238.312 235.189  1.00112.61           N
ATOM   1212  CA  SER A 221     182.940 239.391 236.160  1.00112.61           C
ATOM   1213  C   SER A 221     184.046 239.057 237.147  1.00112.61           C
ATOM   1214  O   SER A 221     183.990 238.019 237.812  1.00112.61           O
ATOM   1215  CB  SER A 221     181.613 239.602 236.895  1.00112.61           C
ATOM   1216  OG  SER A 221     181.287 238.474 237.686  1.00112.61           O
ATOM   1217  N   ALA A 222     185.043 239.932 237.238  1.00111.28           N
ATOM   1218  CA  ALA A 222     186.121 239.774 238.202  1.00111.28           C
ATOM   1219  C   ALA A 222     185.665 240.270 239.565  1.00111.28           C
ATOM   1220  O   ALA A 222     184.970 241.282 239.665  1.00111.28           O
ATOM   1221  CB  ALA A 222     187.364 240.542 237.753  1.00111.28           C
ATOM   1222  N   LEU A 223     186.083 239.574 240.615  1.00110.67           N
ATOM   1223  CA  LEU A 223     185.630 239.858 241.971  1.00110.67           C
ATOM   1224  C   LEU A 223     186.770 240.484 242.760  1.00110.67           C
ATOM   1225  O   LEU A 223     187.854 239.903 242.861  1.00110.67           O
ATOM   1226  CB  LEU A 223     185.130 238.589 242.660  1.00110.67           C
ATOM   1227  CG  LEU A 223     183.668 238.211 242.415  1.00110.67           C
ATOM   1228  CD1 LEU A 223     183.460 237.698 241.004  1.00110.67           C
ATOM   1229  CD2 LEU A 223     183.213 237.177 243.429  1.00110.67           C
ATOM   1230  N   GLU A 224     186.525 241.661 243.306  1.00113.51           N
ATOM   1231  CA  GLU A 224     187.572 242.354 244.037  1.00113.51           C
ATOM   1232  C   GLU A 224     187.587 241.925 245.501  1.00113.51           C
ATOM   1233  O   GLU A 224     186.555 241.525 246.049  1.00113.51           O
ATOM   1234  CB  GLU A 224     187.363 243.862 243.957  1.00113.51           C
ATOM   1235  CG  GLU A 224     187.121 244.382 242.552  1.00113.51           C
ATOM   1236  CD  GLU A 224     185.647 244.529 242.236  1.00113.51           C
ATOM   1237  OE1 GLU A 224     184.817 244.185 243.103  1.00113.51           O
ATOM   1238  OE2 GLU A 224     185.318 244.990 241.123  1.00113.51           O
ATOM   1239  N   PRO A 225     188.745 241.996 246.152  1.00114.56           N
ATOM   1240  CA  PRO A 225     188.779 241.821 247.605  1.00114.56           C
ATOM   1241  C   PRO A 225     188.231 243.049 248.308  1.00114.56           C
ATOM   1242  O   PRO A 225     188.319 244.173 247.807  1.00114.56           O
ATOM   1243  CB  PRO A 225     190.268 241.628 247.907  1.00114.56           C
ATOM   1244  CG  PRO A 225     190.967 242.311 246.788  1.00114.56           C
ATOM   1245  CD  PRO A 225     190.091 242.146 245.579  1.00114.56           C
ATOM   1246  N   LEU A 226     187.658 242.825 249.488  1.00116.76           N
ATOM   1247  CA  LEU A 226     187.087 243.908 250.273  1.00116.76           C
ATOM   1248  C   LEU A 226     187.892 244.181 251.536  1.00116.76           C
ATOM   1249  O   LEU A 226     188.402 245.291 251.715  1.00116.76           O
ATOM   1250  CB  LEU A 226     185.629 243.583 250.627  1.00116.76           C
ATOM   1251  CG  LEU A 226     184.660 243.423 249.454  1.00116.76           C
ATOM   1252  CD1 LEU A 226     183.222 243.469 249.942  1.00116.76           C
ATOM   1253  CD2 LEU A 226     184.903 244.486 248.395  1.00116.76           C
ATOM   1254  N   VAL A 227     188.046 243.186 252.406  1.00125.11           N
ATOM   1255  CA  VAL A 227     188.760 243.347 253.669  1.00125.11           C
ATOM   1256  C   VAL A 227     189.460 242.035 253.991  1.00125.11           C
ATOM   1257  O   VAL A 227     188.888 240.954 253.821  1.00125.11           O
ATOM   1258  CB  VAL A 227     187.812 243.754 254.824  1.00125.11           C
ATOM   1259  CG1 VAL A 227     188.556 243.761 256.149  1.00125.11           C
ATOM   1260  CG2 VAL A 227     187.185 245.119 254.580  1.00125.11           C
ATOM   1261  N   ASP A 228     190.701 242.132 254.455  1.00126.13           N
ATOM   1262  CA  ASP A 228     191.417 240.993 255.004  1.00126.13           C
ATOM   1263  C   ASP A 228     191.337 241.039 256.524  1.00126.13           C
ATOM   1264  O   ASP A 228     191.328 242.113 257.130  1.00126.13           O
ATOM   1265  CB  ASP A 228     192.880 240.992 254.555  1.00126.13           C
ATOM   1266  CG  ASP A 228     193.695 239.889 255.208  1.00126.13           C
ATOM   1267  OD1 ASP A 228     193.095 238.933 255.742  1.00126.13           O
ATOM   1268  OD2 ASP A 228     194.940 239.981 255.193  1.00126.13           O
ATOM   1269  N   LEU A 229     191.275 239.860 257.139  1.00127.36           N
ATOM   1270  CA  LEU A 229     191.182 239.756 258.591  1.00127.36           C
ATOM   1271  C   LEU A 229     192.228 238.770 259.091  1.00127.36           C
ATOM   1272  O   LEU A 229     192.188 237.582 258.711  1.00127.36           O
ATOM   1273  CB  LEU A 229     189.786 239.308 259.032  1.00127.36           C
ATOM   1274  CG  LEU A 229     188.546 240.196 258.905  1.00127.36           C
ATOM   1275  CD1 LEU A 229     188.141 240.431 257.458  1.00127.36           C
ATOM   1276  CD2 LEU A 229     187.405 239.571 259.687  1.00127.36           C
ATOM   1277  N   PRO A 230     193.164 239.196 259.932  1.00128.13           N
ATOM   1278  CA  PRO A 230     194.200 238.294 260.474  1.00128.13           C
ATOM   1279  C   PRO A 230     193.664 237.447 261.626  1.00128.13           C
ATOM   1280  O   PRO A 230     193.845 237.733 262.809  1.00128.13           O
ATOM   1281  CB  PRO A 230     195.286 239.271 260.925  1.00128.13           C
ATOM   1282  CG  PRO A 230     194.515 240.472 261.344  1.00128.13           C
ATOM   1283  CD  PRO A 230     193.339 240.578 260.409  1.00128.13           C
ATOM   1284  N   ILE A 231     192.973 236.362 261.283  1.00126.62           N
ATOM   1285  CA  ILE A 231     192.298 235.571 262.307  1.00126.62           C
ATOM   1286  C   ILE A 231     193.224 234.501 262.868  1.00126.62           C
ATOM   1287  O   ILE A 231     193.545 234.506 264.062  1.00126.62           O
ATOM   1288  CB  ILE A 231     191.002 234.959 261.750  1.00126.62           C
ATOM   1289  CG1 ILE A 231     190.204 236.020 260.997  1.00126.62           C
ATOM   1290  CG2 ILE A 231     190.163 234.408 262.880  1.00126.62           C
ATOM   1291  CD1 ILE A 231     189.840 237.208 261.855  1.00126.62           C
ATOM   1292  N   GLY A 232     193.680 233.577 262.026  1.00128.41           N
ATOM   1293  CA  GLY A 232     194.536 232.520 262.521  1.00128.41           C
ATOM   1294  C   GLY A 232     193.807 231.346 263.132  1.00128.41           C
ATOM   1295  O   GLY A 232     194.316 230.749 264.089  1.00128.41           O
ATOM   1296  N   ILE A 233     192.635 230.983 262.613  1.00129.83           N
ATOM   1297  CA  ILE A 233     191.844 229.906 263.189  1.00129.83           C
ATOM   1298  C   ILE A 233     191.610 228.823 262.139  1.00129.83           C
ATOM   1299  O   ILE A 233     191.799 229.027 260.937  1.00129.83           O
ATOM   1300  CB  ILE A 233     190.497 230.444 263.727  1.00129.83           C
ATOM   1301  CG1 ILE A 233     189.723 229.376 264.501  1.00129.83           C
ATOM   1302  CG2 ILE A 233     189.640 230.946 262.579  1.00129.83           C
ATOM   1303  CD1 ILE A 233     188.436 229.867 265.078  1.00129.83           C
ATOM   1304  N   ASN A 234     191.190 227.656 262.623  1.00130.80           N
ATOM   1305  CA  ASN A 234     190.876 226.487 261.806  1.00130.80           C
ATOM   1306  C   ASN A 234     189.369 226.491 261.573  1.00130.80           C
ATOM   1307  O   ASN A 234     188.583 226.186 262.473  1.00130.80           O
ATOM   1308  CB  ASN A 234     191.373 225.239 262.530  1.00130.80           C
ATOM   1309  CG  ASN A 234     190.721 223.956 262.064  1.00130.80           C
ATOM   1310  OD1 ASN A 234     190.357 223.796 260.899  1.00130.80           O
ATOM   1311  ND2 ASN A 234     190.587 223.015 262.997  1.00130.80           N
ATOM   1312  N   ILE A 235     188.971 226.842 260.352  1.00121.95           N
ATOM   1313  CA  ILE A 235     187.574 226.897 259.935  1.00121.95           C
ATOM   1314  C   ILE A 235     187.228 225.659 259.120  1.00121.95           C
ATOM   1315  O   ILE A 235     187.791 225.440 258.040  1.00121.95           O
ATOM   1316  CB  ILE A 235     187.284 228.173 259.133  1.00121.95           C
ATOM   1317  CG1 ILE A 235     187.541 229.407 259.996  1.00121.95           C
ATOM   1318  CG2 ILE A 235     185.851 228.171 258.633  1.00121.95           C
ATOM   1319  CD1 ILE A 235     187.556 230.698 259.219  1.00121.95           C
ATOM   1320  N   THR A 236     186.310 224.843 259.637  1.00122.23           N
ATOM   1321  CA  THR A 236     185.903 223.611 258.976  1.00122.23           C
ATOM   1322  C   THR A 236     184.410 223.563 258.679  1.00122.23           C
ATOM   1323  O   THR A 236     183.904 222.497 258.307  1.00122.23           O
ATOM   1324  CB  THR A 236     186.289 222.391 259.823  1.00122.23           C
ATOM   1325  OG1 THR A 236     186.018 221.191 259.088  1.00122.23           O
ATOM   1326  CG2 THR A 236     185.496 222.370 261.119  1.00122.23           C
ATOM   1327  N   ARG A 237     183.696 224.678 258.819  1.00115.92           N
ATOM   1328  CA  ARG A 237     182.253 224.710 258.622  1.00115.92           C
ATOM   1329  C   ARG A 237     181.816 226.165 258.520  1.00115.92           C
ATOM   1330  O   ARG A 237     182.470 227.063 259.054  1.00115.92           O
ATOM   1331  CB  ARG A 237     181.522 223.996 259.769  1.00115.92           C
ATOM   1332  CG  ARG A 237     180.004 224.071 259.715  1.00115.92           C
ATOM   1333  CD  ARG A 237     179.368 223.651 261.028  1.00115.92           C
ATOM   1334  NE  ARG A 237     179.536 222.228 261.298  1.00115.92           N
ATOM   1335  CZ  ARG A 237     180.318 221.739 262.253  1.00115.92           C
ATOM   1336  NH1 ARG A 237     181.004 222.562 263.032  1.00115.92           N
ATOM   1337  NH2 ARG A 237     180.412 220.429 262.432  1.00115.92           N
ATOM   1338  N   PHE A 238     180.702 226.389 257.823  1.00110.43           N
ATOM   1339  CA  PHE A 238     180.126 227.729 257.738  1.00110.43           C
ATOM   1340  C   PHE A 238     178.647 227.610 257.413  1.00110.43           C
ATOM   1341  O   PHE A 238     178.258 226.777 256.589  1.00110.43           O
ATOM   1342  CB  PHE A 238     180.855 228.579 256.690  1.00110.43           C
ATOM   1343  CG  PHE A 238     180.236 228.541 255.320  1.00110.43           C
ATOM   1344  CD1 PHE A 238     180.556 227.533 254.428  1.00110.43           C
ATOM   1345  CD2 PHE A 238     179.353 229.528 254.916  1.00110.43           C
ATOM   1346  CE1 PHE A 238     179.995 227.502 253.167  1.00110.43           C
ATOM   1347  CE2 PHE A 238     178.788 229.500 253.657  1.00110.43           C
ATOM   1348  CZ  PHE A 238     179.110 228.487 252.782  1.00110.43           C
ATOM   1349  N   GLN A 239     177.828 228.421 258.073  1.00115.03           N
ATOM   1350  CA  GLN A 239     176.399 228.504 257.809  1.00115.03           C
ATOM   1351  C   GLN A 239     176.018 229.965 257.614  1.00115.03           C
ATOM   1352  O   GLN A 239     176.490 230.835 258.352  1.00115.03           O
ATOM   1353  CB  GLN A 239     175.594 227.889 258.955  1.00115.03           C
ATOM   1354  CG  GLN A 239     174.129 228.282 258.966  1.00115.03           C
ATOM   1355  CD  GLN A 239     173.500 228.146 260.336  1.00115.03           C
ATOM   1356  OE1 GLN A 239     174.195 228.126 261.351  1.00115.03           O
ATOM   1357  NE2 GLN A 239     172.176 228.054 260.373  1.00115.03           N
ATOM   1358  N   THR A 240     175.167 230.233 256.628  1.00116.02           N
ATOM   1359  CA  THR A 240     174.749 231.598 256.352  1.00116.02           C
ATOM   1360  C   THR A 240     173.724 232.060 257.387  1.00116.02           C
ATOM   1361  O   THR A 240     173.416 231.365 258.358  1.00116.02           O
ATOM   1362  CB  THR A 240     174.175 231.705 254.943  1.00116.02           C
ATOM   1363  OG1 THR A 240     173.911 233.080 254.638  1.00116.02           O
ATOM   1364  CG2 THR A 240     172.883 230.914 254.837  1.00116.02           C
ATOM   1365  N   LEU A 241     173.187 233.258 257.169  1.00125.06           N
ATOM   1366  CA  LEU A 241     172.196 233.853 258.054  1.00125.06           C
ATOM   1367  C   LEU A 241     170.948 234.198 257.259  1.00125.06           C
ATOM   1368  O   LEU A 241     171.029 234.872 256.226  1.00125.06           O
ATOM   1369  CB  LEU A 241     172.746 235.104 258.744  1.00125.06           C
ATOM   1370  CG  LEU A 241     173.958 234.874 259.644  1.00125.06           C
ATOM   1371  CD1 LEU A 241     174.439 236.183 260.246  1.00125.06           C
ATOM   1372  CD2 LEU A 241     173.605 233.878 260.728  1.00125.06           C
ATOM   1373  N   LEU A 242     169.799 233.741 257.747  1.00137.74           N
ATOM   1374  CA  LEU A 242     168.512 233.976 257.106  1.00137.74           C
ATOM   1375  C   LEU A 242     167.566 234.547 258.150  1.00137.74           C
ATOM   1376  O   LEU A 242     167.187 233.845 259.091  1.00137.74           O
ATOM   1377  CB  LEU A 242     167.957 232.678 256.509  1.00137.74           C
ATOM   1378  CG  LEU A 242     166.694 232.729 255.649  1.00137.74           C
ATOM   1379  CD1 LEU A 242     166.784 231.696 254.537  1.00137.74           C
ATOM   1380  CD2 LEU A 242     165.453 232.486 256.493  1.00137.74           C
ATOM   1381  N   ALA A 243     167.183 235.811 257.978  1.00140.80           N
ATOM   1382  CA  ALA A 243     166.406 236.512 258.993  1.00140.80           C
ATOM   1383  C   ALA A 243     165.049 235.852 259.210  1.00140.80           C
ATOM   1384  O   ALA A 243     164.326 235.545 258.258  1.00140.80           O
ATOM   1385  CB  ALA A 243     166.218 237.976 258.597  1.00140.80           C
ATOM   1386  N   LEU A 244     164.706 235.639 260.479  1.00143.96           N
ATOM   1387  CA  LEU A 244     163.465 234.966 260.849  1.00143.96           C
ATOM   1388  C   LEU A 244     162.302 235.936 260.688  1.00143.96           C
ATOM   1389  O   LEU A 244     162.169 236.892 261.459  1.00143.96           O
ATOM   1390  CB  LEU A 244     163.555 234.439 262.281  1.00143.96           C
ATOM   1391  CG  LEU A 244     162.358 233.753 262.952  1.00143.96           C
ATOM   1392  CD1 LEU A 244     162.861 232.710 263.933  1.00143.96           C
ATOM   1393  CD2 LEU A 244     161.458 234.743 263.681  1.00143.96           C
ATOM   1394  N   HIS A 245     161.466 235.696 259.681  1.00141.85           N
ATOM   1395  CA  HIS A 245     160.212 236.418 259.525  1.00141.85           C
ATOM   1396  C   HIS A 245     159.286 235.589 258.650  1.00141.85           C
ATOM   1397  O   HIS A 245     159.695 235.096 257.596  1.00141.85           O
ATOM   1398  CB  HIS A 245     160.423 237.812 258.922  1.00141.85           C
ATOM   1399  CG  HIS A 245     160.612 238.888 259.946  1.00141.85           C
ATOM   1400  ND1 HIS A 245     159.638 239.223 260.861  1.00141.85           N
ATOM   1401  CD2 HIS A 245     161.666 239.697 260.206  1.00141.85           C
ATOM   1402  CE1 HIS A 245     160.081 240.194 261.638  1.00141.85           C
ATOM   1403  NE2 HIS A 245     161.310 240.500 261.262  1.00141.85           N
ATOM   1404  N   ARG A 246     158.044 235.440 259.097  1.00141.84           N
ATOM   1405  CA  ARG A 246     157.065 234.625 258.390  1.00141.84           C
ATOM   1406  C   ARG A 246     155.872 235.464 257.945  1.00141.84           C
ATOM   1407  O   ARG A 246     155.593 236.516 258.520  1.00141.84           O
ATOM   1408  CB  ARG A 246     156.598 233.468 259.274  1.00141.84           C
ATOM   1409  CG  ARG A 246     155.913 233.909 260.558  1.00141.84           C
ATOM   1410  CD  ARG A 246     155.673 232.735 261.492  1.00141.84           C
ATOM   1411  NE  ARG A 246     156.924 232.140 261.955  1.00141.84           N
ATOM   1412  CZ  ARG A 246     157.481 232.398 263.133  1.00141.84           C
ATOM   1413  NH1 ARG A 246     156.899 233.244 263.972  1.00141.84           N
ATOM   1414  NH2 ARG A 246     158.621 231.812 263.474  1.00141.84           N
ATOM   1415  N   GLY A 261     159.392 235.222 252.334  1.00129.25           N
ATOM   1416  CA  GLY A 261     160.000 235.374 251.026  1.00129.25           C
ATOM   1417  C   GLY A 261     161.451 234.941 250.992  1.00129.25           C
ATOM   1418  O   GLY A 261     162.338 235.735 250.678  1.00129.25           O
ATOM   1419  N   ALA A 262     161.693 233.675 251.322  1.00129.66           N
ATOM   1420  CA  ALA A 262     163.050 233.150 251.341  1.00129.66           C
ATOM   1421  C   ALA A 262     163.623 233.103 249.930  1.00129.66           C
ATOM   1422  O   ALA A 262     163.011 232.542 249.016  1.00129.66           O
ATOM   1423  CB  ALA A 262     163.071 231.758 251.969  1.00129.66           C
ATOM   1424  N   ALA A 263     164.801 233.690 249.756  1.00125.11           N
ATOM   1425  CA  ALA A 263     165.514 233.656 248.491  1.00125.11           C
ATOM   1426  C   ALA A 263     166.559 232.549 248.517  1.00125.11           C
ATOM   1427  O   ALA A 263     166.878 231.982 249.565  1.00125.11           O
ATOM   1428  CB  ALA A 263     166.169 235.010 248.200  1.00125.11           C
ATOM   1429  N   ALA A 264     167.097 232.242 247.344  1.00118.85           N
ATOM   1430  CA  ALA A 264     168.038 231.144 247.207  1.00118.85           C
ATOM   1431  C   ALA A 264     169.473 231.653 247.226  1.00118.85           C
ATOM   1432  O   ALA A 264     169.747 232.829 246.979  1.00118.85           O
ATOM   1433  CB  ALA A 264     167.774 230.377 245.910  1.00118.85           C
ATOM   1434  N   TYR A 265     170.393 230.738 247.520  1.00115.15           N
ATOM   1435  CA  TYR A 265     171.815 231.049 247.540  1.00115.15           C
ATOM   1436  C   TYR A 265     172.594 229.796 247.174  1.00115.15           C
ATOM   1437  O   TYR A 265     172.322 228.718 247.710  1.00115.15           O
ATOM   1438  CB  TYR A 265     172.251 231.600 248.905  1.00115.15           C
ATOM   1439  CG  TYR A 265     172.249 230.604 250.042  1.00115.15           C
ATOM   1440  CD1 TYR A 265     171.117 230.422 250.824  1.00115.15           C
ATOM   1441  CD2 TYR A 265     173.385 229.872 250.356  1.00115.15           C
ATOM   1442  CE1 TYR A 265     171.110 229.525 251.873  1.00115.15           C
ATOM   1443  CE2 TYR A 265     173.386 228.970 251.403  1.00115.15           C
ATOM   1444  CZ  TYR A 265     172.246 228.802 252.158  1.00115.15           C
ATOM   1445  OH  TYR A 265     172.243 227.906 253.201  1.00115.15           O
ATOM   1446  N   TYR A 266     173.544 229.938 246.256  1.00107.93           N
ATOM   1447  CA  TYR A 266     174.358 228.824 245.798  1.00107.93           C
ATOM   1448  C   TYR A 266     175.702 228.831 246.512  1.00107.93           C
ATOM   1449  O   TYR A 266     176.173 229.869 246.981  1.00107.93           O
ATOM   1450  CB  TYR A 266     174.571 228.887 244.285  1.00107.93           C
ATOM   1451  CG  TYR A 266     173.348 229.314 243.506  1.00107.93           C
ATOM   1452  CD1 TYR A 266     172.423 228.381 243.062  1.00107.93           C
ATOM   1453  CD2 TYR A 266     173.120 230.651 243.213  1.00107.93           C
ATOM   1454  CE1 TYR A 266     171.305 228.769 242.350  1.00107.93           C
ATOM   1455  CE2 TYR A 266     172.006 231.047 242.502  1.00107.93           C
ATOM   1456  CZ  TYR A 266     171.102 230.102 242.073  1.00107.93           C
ATOM   1457  OH  TYR A 266     169.991 230.493 241.364  1.00107.93           O
ATOM   1458  N   VAL A 267     176.320 227.656 246.589  1.00102.10           N
ATOM   1459  CA  VAL A 267     177.596 227.481 247.270  1.00102.10           C
ATOM   1460  C   VAL A 267     178.475 226.574 246.427  1.00102.10           C
ATOM   1461  O   VAL A 267     178.063 225.467 246.066  1.00102.10           O
ATOM   1462  CB  VAL A 267     177.409 226.883 248.677  1.00102.10           C
ATOM   1463  CG1 VAL A 267     178.719 226.311 249.193  1.00102.10           C
ATOM   1464  CG2 VAL A 267     176.869 227.931 249.629  1.00102.10           C
ATOM   1465  N   GLY A 268     179.703 227.016 246.158  1.00103.78           N
ATOM   1466  CA  GLY A 268     180.677 226.216 245.456  1.00103.78           C
ATOM   1467  C   GLY A 268     181.948 226.103 246.276  1.00103.78           C
ATOM   1468  O   GLY A 268     182.070 226.684 247.357  1.00103.78           O
ATOM   1469  N   TYR A 269     182.906 225.360 245.733  1.00103.35           N
ATOM   1470  CA  TYR A 269     184.167 225.164 246.425  1.00103.35           C
ATOM   1471  C   TYR A 269     185.334 225.554 245.534  1.00103.35           C
ATOM   1472  O   TYR A 269     185.246 225.502 244.305  1.00103.35           O
ATOM   1473  CB  TYR A 269     184.286 223.712 246.874  1.00103.35           C
ATOM   1474  CG  TYR A 269     183.311 223.409 247.982  1.00103.35           C
ATOM   1475  CD1 TYR A 269     183.044 224.348 248.963  1.00103.35           C
ATOM   1476  CD2 TYR A 269     182.617 222.210 248.017  1.00103.35           C
ATOM   1477  CE1 TYR A 269     182.132 224.097 249.957  1.00103.35           C
ATOM   1478  CE2 TYR A 269     181.705 221.945 249.017  1.00103.35           C
ATOM   1479  CZ  TYR A 269     181.467 222.894 249.985  1.00103.35           C
ATOM   1480  OH  TYR A 269     180.563 222.640 250.989  1.00103.35           O
ATOM   1481  N   LEU A 270     186.431 225.946 246.171  1.00103.04           N
ATOM   1482  CA  LEU A 270     187.631 226.383 245.479  1.00103.04           C
ATOM   1483  C   LEU A 270     188.618 225.229 245.351  1.00103.04           C
ATOM   1484  O   LEU A 270     188.579 224.258 246.110  1.00103.04           O
ATOM   1485  CB  LEU A 270     188.284 227.557 246.209  1.00103.04           C
ATOM   1486  CG  LEU A 270     187.417 228.807 246.355  1.00103.04           C
ATOM   1487  CD1 LEU A 270     188.263 229.987 246.794  1.00103.04           C
ATOM   1488  CD2 LEU A 270     186.698 229.117 245.054  1.00103.04           C
ATOM   1489  N   GLN A 271     189.512 225.351 244.376  1.00104.94           N
ATOM   1490  CA  GLN A 271     190.538 224.354 244.126  1.00104.94           C
ATOM   1491  C   GLN A 271     191.795 225.047 243.627  1.00104.94           C
ATOM   1492  O   GLN A 271     191.711 226.092 242.971  1.00104.94           O
ATOM   1493  CB  GLN A 271     190.081 223.313 243.092  1.00104.94           C
ATOM   1494  CG  GLN A 271     189.060 222.322 243.619  1.00104.94           C
ATOM   1495  CD  GLN A 271     188.527 221.405 242.539  1.00104.94           C
ATOM   1496  OE1 GLN A 271     188.860 221.552 241.364  1.00104.94           O
ATOM   1497  NE2 GLN A 271     187.690 220.454 242.933  1.00104.94           N
ATOM   1498  N   PRO A 272     192.970 224.495 243.924  1.00106.90           N
ATOM   1499  CA  PRO A 272     194.224 225.087 243.416  1.00106.90           C
ATOM   1500  C   PRO A 272     194.455 224.759 241.943  1.00106.90           C
ATOM   1501  O   PRO A 272     195.230 223.882 241.562  1.00106.90           O
ATOM   1502  CB  PRO A 272     195.281 224.457 244.324  1.00106.90           C
ATOM   1503  CG  PRO A 272     194.714 223.117 244.652  1.00106.90           C
ATOM   1504  CD  PRO A 272     193.224 223.321 244.777  1.00106.90           C
ATOM   1505  N   ARG A 273     193.756 225.489 241.078  1.00104.10           N
ATOM   1506  CA  ARG A 273     193.820 225.282 239.637  1.00104.10           C
ATOM   1507  C   ARG A 273     194.408 226.526 238.988  1.00104.10           C
ATOM   1508  O   ARG A 273     193.823 227.611 239.076  1.00104.10           O
ATOM   1509  CB  ARG A 273     192.436 224.969 239.066  1.00104.10           C
ATOM   1510  CG  ARG A 273     191.782 223.757 239.706  1.00104.10           C
ATOM   1511  CD  ARG A 273     191.010 222.935 238.691  1.00104.10           C
ATOM   1512  NE  ARG A 273     190.058 223.744 237.938  1.00104.10           N
ATOM   1513  CZ  ARG A 273     189.753 223.538 236.662  1.00104.10           C
ATOM   1514  NH1 ARG A 273     190.327 222.548 235.994  1.00104.10           N
ATOM   1515  NH2 ARG A 273     188.874 224.320 236.053  1.00104.10           N
ATOM   1516  N   THR A 274     195.564 226.364 238.348  1.00103.32           N
ATOM   1517  CA  THR A 274     196.260 227.487 237.735  1.00103.32           C
ATOM   1518  C   THR A 274     195.383 228.163 236.690  1.00103.32           C
ATOM   1519  O   THR A 274     194.786 227.499 235.839  1.00103.32           O
ATOM   1520  CB  THR A 274     197.561 227.005 237.094  1.00103.32           C
ATOM   1521  OG1 THR A 274     198.406 226.433 238.100  1.00103.32           O
ATOM   1522  CG2 THR A 274     198.288 228.159 236.426  1.00103.32           C
ATOM   1523  N   PHE A 275     195.313 229.489 236.755  1.00103.27           N
ATOM   1524  CA  PHE A 275     194.563 230.293 235.802  1.00103.27           C
ATOM   1525  C   PHE A 275     195.501 231.263 235.103  1.00103.27           C
ATOM   1526  O   PHE A 275     196.467 231.748 235.699  1.00103.27           O
ATOM   1527  CB  PHE A 275     193.443 231.089 236.483  1.00103.27           C
ATOM   1528  CG  PHE A 275     192.192 230.299 236.742  1.00103.27           C
ATOM   1529  CD1 PHE A 275     192.177 228.922 236.615  1.00103.27           C
ATOM   1530  CD2 PHE A 275     191.023 230.943 237.108  1.00103.27           C
ATOM   1531  CE1 PHE A 275     191.024 228.202 236.854  1.00103.27           C
ATOM   1532  CE2 PHE A 275     189.868 230.230 237.345  1.00103.27           C
ATOM   1533  CZ  PHE A 275     189.868 228.857 237.219  1.00103.27           C
ATOM   1534  N   LEU A 276     195.213 231.539 233.837  1.00107.43           N
ATOM   1535  CA  LEU A 276     195.871 232.606 233.096  1.00107.43           C
ATOM   1536  C   LEU A 276     194.864 233.731 232.900  1.00107.43           C
ATOM   1537  O   LEU A 276     193.869 233.564 232.187  1.00107.43           O
ATOM   1538  CB  LEU A 276     196.409 232.098 231.759  1.00107.43           C
ATOM   1539  CG  LEU A 276     197.250 233.042 230.897  1.00107.43           C
ATOM   1540  CD1 LEU A 276     198.288 232.253 230.127  1.00107.43           C
ATOM   1541  CD2 LEU A 276     196.370 233.818 229.929  1.00107.43           C
ATOM   1542  N   LEU A 277     195.126 234.869 233.532  1.00109.70           N
ATOM   1543  CA  LEU A 277     194.191 235.983 233.573  1.00109.70           C
ATOM   1544  C   LEU A 277     194.575 237.023 232.532  1.00109.70           C
ATOM   1545  O   LEU A 277     195.742 237.414 232.434  1.00109.70           O
ATOM   1546  CB  LEU A 277     194.154 236.610 234.965  1.00109.70           C
ATOM   1547  CG  LEU A 277     193.858 235.626 236.095  1.00109.70           C
ATOM   1548  CD1 LEU A 277     193.960 236.309 237.444  1.00109.70           C
ATOM   1549  CD2 LEU A 277     192.484 235.010 235.908  1.00109.70           C
ATOM   1550  N   LYS A 278     193.589 237.464 231.760  1.00110.81           N
ATOM   1551  CA  LYS A 278     193.785 238.451 230.708  1.00110.81           C
ATOM   1552  C   LYS A 278     193.341 239.807 231.234  1.00110.81           C
ATOM   1553  O   LYS A 278     192.168 239.994 231.572  1.00110.81           O
ATOM   1554  CB  LYS A 278     193.000 238.076 229.453  1.00110.81           C
ATOM   1555  CG  LYS A 278     192.942 239.169 228.403  1.00110.81           C
ATOM   1556  CD  LYS A 278     192.158 238.712 227.186  1.00110.81           C
ATOM   1557  CE  LYS A 278     191.866 239.869 226.248  1.00110.81           C
ATOM   1558  NZ  LYS A 278     190.925 239.473 225.166  1.00110.81           N
ATOM   1559  N   TYR A 279     194.276 240.746 231.298  1.00115.10           N
ATOM   1560  CA  TYR A 279     193.994 242.098 231.749  1.00115.10           C
ATOM   1561  C   TYR A 279     193.837 243.019 230.547  1.00115.10           C
ATOM   1562  O   TYR A 279     194.513 242.861 229.527  1.00115.10           O
ATOM   1563  CB  TYR A 279     195.126 242.611 232.640  1.00115.10           C
ATOM   1564  CG  TYR A 279     195.188 241.989 234.018  1.00115.10           C
ATOM   1565  CD1 TYR A 279     194.480 242.529 235.081  1.00115.10           C
ATOM   1566  CD2 TYR A 279     195.967 240.865 234.254  1.00115.10           C
ATOM   1567  CE1 TYR A 279     194.549 241.966 236.342  1.00115.10           C
ATOM   1568  CE2 TYR A 279     196.037 240.294 235.508  1.00115.10           C
ATOM   1569  CZ  TYR A 279     195.327 240.847 236.547  1.00115.10           C
ATOM   1570  OH  TYR A 279     195.395 240.277 237.797  1.00115.10           O
ATOM   1571  N   ASN A 280     192.931 243.980 230.673  1.00121.38           N
ATOM   1572  CA  ASN A 280     192.650 244.930 229.613  1.00121.38           C
ATOM   1573  C   ASN A 280     193.419 246.227 229.843  1.00121.38           C
ATOM   1574  O   ASN A 280     194.295 246.318 230.707  1.00121.38           O
ATOM   1575  CB  ASN A 280     191.147 245.189 229.514  1.00121.38           C
ATOM   1576  CG  ASN A 280     190.453 244.222 228.584  1.00121.38           C
ATOM   1577  OD1 ASN A 280     190.840 243.059 228.477  1.00121.38           O
ATOM   1578  ND2 ASN A 280     189.419 244.698 227.902  1.00121.38           N
ATOM   1579  N   GLU A 281     193.087 247.246 229.048  1.00126.99           N
ATOM   1580  CA  GLU A 281     193.701 248.558 229.195  1.00126.99           C
ATOM   1581  C   GLU A 281     193.400 249.196 230.544  1.00126.99           C
ATOM   1582  O   GLU A 281     194.140 250.089 230.968  1.00126.99           O
ATOM   1583  CB  GLU A 281     193.239 249.485 228.070  1.00126.99           C
ATOM   1584  N   ASN A 282     192.343 248.764 231.230  1.00131.18           N
ATOM   1585  CA  ASN A 282     192.004 249.345 232.519  1.00131.18           C
ATOM   1586  C   ASN A 282     192.543 248.522 233.675  1.00131.18           C
ATOM   1587  O   ASN A 282     192.265 248.849 234.834  1.00131.18           O
ATOM   1588  CB  ASN A 282     190.486 249.388 232.704  1.00131.18           C
ATOM   1589  CG  ASN A 282     189.742 249.872 231.485  1.00131.18           C
ATOM   1590  OD1 ASN A 282     188.930 249.127 230.938  1.00131.18           O
ATOM   1591  ND2 ASN A 282     189.991 251.090 231.044  1.00131.18           N
ATOM   1592  N   GLY A 283     193.303 247.471 233.392  1.00121.13           N
ATOM   1593  CA  GLY A 283     193.799 246.611 234.440  1.00121.13           C
ATOM   1594  C   GLY A 283     192.722 245.715 234.998  1.00121.13           C
ATOM   1595  O   GLY A 283     192.831 245.259 236.139  1.00121.13           O
ATOM   1596  N   THR A 284     191.677 245.456 234.216  1.00114.86           N
ATOM   1597  CA  THR A 284     190.549 244.628 234.613  1.00114.86           C
ATOM   1598  C   THR A 284     190.661 243.235 234.010  1.00114.86           C
ATOM   1599  O   THR A 284     191.034 243.081 232.843  1.00114.86           O
ATOM   1600  CB  THR A 284     189.229 245.271 234.184  1.00114.86           C
ATOM   1601  OG1 THR A 284     189.218 246.647 234.582  1.00114.86           O
ATOM   1602  CG2 THR A 284     188.054 244.559 234.831  1.00114.86           C
ATOM   1603  N   ILE A 285     190.340 242.224 234.809  1.00109.80           N
ATOM   1604  CA  ILE A 285     190.313 240.851 234.320  1.00109.80           C
ATOM   1605  C   ILE A 285     189.039 240.664 233.508  1.00109.80           C
ATOM   1606  O   ILE A 285     187.931 240.785 234.039  1.00109.80           O
ATOM   1607  CB  ILE A 285     190.372 239.847 235.479  1.00109.80           C
ATOM   1608  CG1 ILE A 285     191.679 239.992 236.254  1.00109.80           C
ATOM   1609  CG2 ILE A 285     190.214 238.429 234.964  1.00109.80           C
ATOM   1610  CD1 ILE A 285     191.681 239.245 237.563  1.00109.80           C
ATOM   1611  N   THR A 286     189.192 240.372 232.215  1.00112.39           N
ATOM   1612  CA  THR A 286     188.046 240.268 231.324  1.00112.39           C
ATOM   1613  C   THR A 286     187.782 238.852 230.845  1.00112.39           C
ATOM   1614  O   THR A 286     186.669 238.570 230.389  1.00112.39           O
ATOM   1615  CB  THR A 286     188.226 241.179 230.103  1.00112.39           C
ATOM   1616  OG1 THR A 286     189.417 240.809 229.397  1.00112.39           O
ATOM   1617  CG2 THR A 286     188.319 242.626 230.541  1.00112.39           C
ATOM   1618  N   ASP A 287     188.774 237.970 230.908  1.00111.81           N
ATOM   1619  CA  ASP A 287     188.607 236.590 230.484  1.00111.81           C
ATOM   1620  C   ASP A 287     189.540 235.739 231.337  1.00111.81           C
ATOM   1621  O   ASP A 287     190.318 236.259 232.142  1.00111.81           O
ATOM   1622  CB  ASP A 287     188.872 236.443 228.983  1.00111.81           C
ATOM   1623  CG  ASP A 287     188.330 235.146 228.420  1.00111.81           C
ATOM   1624  OD1 ASP A 287     187.775 234.344 229.200  1.00111.81           O
ATOM   1625  OD2 ASP A 287     188.450 234.930 227.195  1.00111.81           O
ATOM   1626  N   ALA A 288     189.480 234.424 231.143  1.00104.03           N
ATOM   1627  CA  ALA A 288     190.336 233.516 231.894  1.00104.03           C
ATOM   1628  C   ALA A 288     190.299 232.145 231.242  1.00104.03           C
ATOM   1629  O   ALA A 288     189.301 231.769 230.621  1.00104.03           O
ATOM   1630  CB  ALA A 288     189.903 233.415 233.361  1.00104.03           C
ATOM   1631  N   VAL A 289     191.392 231.403 231.395  1.00100.23           N
ATOM   1632  CA  VAL A 289     191.475 230.017 230.955  1.00100.23           C
ATOM   1633  C   VAL A 289     191.852 229.153 232.151  1.00100.23           C
ATOM   1634  O   VAL A 289     192.814 229.454 232.866  1.00100.23           O
ATOM   1635  CB  VAL A 289     192.473 229.843 229.797  1.00100.23           C
ATOM   1636  CG1 VAL A 289     191.853 230.337 228.504  1.00100.23           C
ATOM   1637  CG2 VAL A 289     193.744 230.604 230.077  1.00100.23           C
ATOM   1638  N   ASP A 290     191.096 228.080 232.355  1.00 97.37           N
ATOM   1639  CA  ASP A 290     191.369 227.093 233.395  1.00 97.37           C
ATOM   1640  C   ASP A 290     192.359 226.067 232.859  1.00 97.37           C
ATOM   1641  O   ASP A 290     191.997 225.215 232.043  1.00 97.37           O
ATOM   1642  CB  ASP A 290     190.076 226.425 233.850  1.00 97.37           C
ATOM   1643  N   CYS A 291     193.603 226.137 233.325  1.00101.09           N
ATOM   1644  CA  CYS A 291     194.697 225.400 232.696  1.00101.09           C
ATOM   1645  C   CYS A 291     194.637 223.904 232.959  1.00101.09           C
ATOM   1646  O   CYS A 291     195.620 223.209 232.677  1.00101.09           O
ATOM   1647  CB  CYS A 291     196.041 225.942 233.184  1.00101.09           C
ATOM   1648  SG  CYS A 291     196.345 227.689 232.840  1.00101.09           S
ATOM   1649  N   ALA A 292     193.532 223.381 233.491  1.00 96.69           N
ATOM   1650  CA  ALA A 292     193.357 221.941 233.614  1.00 96.69           C
ATOM   1651  C   ALA A 292     191.948 221.499 233.239  1.00 96.69           C
ATOM   1652  O   ALA A 292     191.590 220.343 233.497  1.00 96.69           O
ATOM   1653  CB  ALA A 292     193.687 221.473 235.035  1.00 96.69           C
ATOM   1654  N   LEU A 293     191.142 222.377 232.641  1.00 95.48           N
ATOM   1655  CA  LEU A 293     189.759 222.035 232.328  1.00 95.48           C
ATOM   1656  C   LEU A 293     189.681 221.014 231.200  1.00 95.48           C
ATOM   1657  O   LEU A 293     189.185 219.898 231.388  1.00 95.48           O
ATOM   1658  CB  LEU A 293     188.983 223.300 231.960  1.00 95.48           C
ATOM   1659  CG  LEU A 293     187.591 223.090 231.365  1.00 95.48           C
ATOM   1660  CD1 LEU A 293     186.686 222.382 232.357  1.00 95.48           C
ATOM   1661  CD2 LEU A 293     186.988 224.414 230.931  1.00 95.48           C
ATOM   1662  N   ASP A 294     190.169 221.378 230.019  1.00 98.03           N
ATOM   1663  CA  ASP A 294     190.042 220.516 228.852  1.00 98.03           C
ATOM   1664  C   ASP A 294     191.337 220.554 228.045  1.00 98.03           C
ATOM   1665  O   ASP A 294     192.188 221.417 228.294  1.00 98.03           O
ATOM   1666  CB  ASP A 294     188.833 220.944 228.010  1.00 98.03           C
ATOM   1667  CG  ASP A 294     189.074 222.227 227.240  1.00 98.03           C
ATOM   1668  OD1 ASP A 294     189.859 223.073 227.712  1.00 98.03           O
ATOM   1669  OD2 ASP A 294     188.474 222.388 226.156  1.00 98.03           O
ATOM   1670  N   PRO A 295     191.535 219.634 227.095  1.00 94.07           N
ATOM   1671  CA  PRO A 295     192.790 219.629 226.325  1.00 94.07           C
ATOM   1672  C   PRO A 295     193.141 220.953 225.671  1.00 94.07           C
ATOM   1673  O   PRO A 295     194.329 221.276 225.556  1.00 94.07           O
ATOM   1674  CB  PRO A 295     192.539 218.541 225.278  1.00 94.07           C
ATOM   1675  CG  PRO A 295     191.585 217.620 225.938  1.00 94.07           C
ATOM   1676  CD  PRO A 295     190.677 218.489 226.740  1.00 94.07           C
ATOM   1677  N   LEU A 296     192.152 221.736 225.243  1.00 94.26           N
ATOM   1678  CA  LEU A 296     192.460 222.995 224.573  1.00 94.26           C
ATOM   1679  C   LEU A 296     192.991 224.027 225.559  1.00 94.26           C
ATOM   1680  O   LEU A 296     194.027 224.655 225.313  1.00 94.26           O
ATOM   1681  CB  LEU A 296     191.223 223.527 223.854  1.00 94.26           C
ATOM   1682  CG  LEU A 296     191.439 224.831 223.087  1.00 94.26           C
ATOM   1683  CD1 LEU A 296     192.523 224.659 222.039  1.00 94.26           C
ATOM   1684  CD2 LEU A 296     190.145 225.297 222.448  1.00 94.26           C
ATOM   1685  N   SER A 297     192.294 224.216 226.682  1.00 94.71           N
ATOM   1686  CA  SER A 297     192.745 225.187 227.673  1.00 94.71           C
ATOM   1687  C   SER A 297     194.126 224.840 228.209  1.00 94.71           C
ATOM   1688  O   SER A 297     194.883 225.736 228.599  1.00 94.71           O
ATOM   1689  CB  SER A 297     191.739 225.277 228.818  1.00 94.71           C
ATOM   1690  OG  SER A 297     190.413 225.332 228.323  1.00 94.71           O
ATOM   1691  N   GLU A 298     194.475 223.552 228.233  1.00 95.04           N
ATOM   1692  CA  GLU A 298     195.811 223.150 228.652  1.00 95.04           C
ATOM   1693  C   GLU A 298     196.886 223.669 227.704  1.00 95.04           C
ATOM   1694  O   GLU A 298     198.061 223.719 228.082  1.00 95.04           O
ATOM   1695  CB  GLU A 298     195.878 221.625 228.761  1.00 95.04           C
ATOM   1696  CG  GLU A 298     197.171 221.081 229.344  1.00 95.04           C
ATOM   1697  CD  GLU A 298     197.149 219.573 229.497  1.00 95.04           C
ATOM   1698  OE1 GLU A 298     196.128 218.952 229.133  1.00 95.04           O
ATOM   1699  OE2 GLU A 298     198.152 219.008 229.982  1.00 95.04           O
ATOM   1700  N   THR A 299     196.509 224.076 226.493  1.00 93.91           N
ATOM   1701  CA  THR A 299     197.458 224.565 225.501  1.00 93.91           C
ATOM   1702  C   THR A 299     197.395 226.071 225.303  1.00 93.91           C
ATOM   1703  O   THR A 299     198.428 226.695 225.046  1.00 93.91           O
ATOM   1704  CB  THR A 299     197.231 223.864 224.165  1.00 93.91           C
ATOM   1705  OG1 THR A 299     195.883 224.080 223.733  1.00 93.91           O
ATOM   1706  CG2 THR A 299     197.467 222.389 224.340  1.00 93.91           C
ATOM   1707  N   LYS A 300     196.202 226.662 225.386  1.00 95.80           N
ATOM   1708  CA  LYS A 300     196.094 228.108 225.547  1.00 95.80           C
ATOM   1709  C   LYS A 300     197.045 228.606 226.627  1.00 95.80           C
ATOM   1710  O   LYS A 300     197.747 229.606 226.445  1.00 95.80           O
ATOM   1711  CB  LYS A 300     194.654 228.505 225.871  1.00 95.80           C
ATOM   1712  CG  LYS A 300     193.693 228.388 224.705  1.00 95.80           C
ATOM   1713  CD  LYS A 300     192.300 228.835 225.107  1.00 95.80           C
ATOM   1714  CE  LYS A 300     191.336 228.766 223.939  1.00 95.80           C
ATOM   1715  NZ  LYS A 300     189.970 229.208 224.329  1.00 95.80           N
ATOM   1716  N   CYS A 301     197.074 227.912 227.766  1.00 98.31           N
ATOM   1717  CA  CYS A 301     197.958 228.298 228.860  1.00 98.31           C
ATOM   1718  C   CYS A 301     199.426 228.128 228.483  1.00 98.31           C
ATOM   1719  O   CYS A 301     200.200 229.092 228.520  1.00 98.31           O
ATOM   1720  CB  CYS A 301     197.624 227.472 230.102  1.00 98.31           C
ATOM   1721  SG  CYS A 301     196.032 227.879 230.845  1.00 98.31           S
ATOM   1722  N   THR A 302     199.836 226.908 228.121  1.00 94.18           N
ATOM   1723  CA  THR A 302     201.251 226.671 227.845  1.00 94.18           C
ATOM   1724  C   THR A 302     201.761 227.502 226.676  1.00 94.18           C
ATOM   1725  O   THR A 302     202.974 227.697 226.551  1.00 94.18           O
ATOM   1726  CB  THR A 302     201.519 225.192 227.566  1.00 94.18           C
ATOM   1727  OG1 THR A 302     202.925 224.992 227.382  1.00 94.18           O
ATOM   1728  CG2 THR A 302     200.817 224.758 226.304  1.00 94.18           C
ATOM   1729  N   LEU A 303     200.868 227.990 225.818  1.00 96.09           N
ATOM   1730  CA  LEU A 303     201.249 228.912 224.761  1.00 96.09           C
ATOM   1731  C   LEU A 303     201.054 230.368 225.162  1.00 96.09           C
ATOM   1732  O   LEU A 303     201.601 231.258 224.500  1.00 96.09           O
ATOM   1733  CB  LEU A 303     200.447 228.613 223.490  1.00 96.09           C
ATOM   1734  CG  LEU A 303     200.889 229.282 222.189  1.00 96.09           C
ATOM   1735  CD1 LEU A 303     202.329 228.922 221.875  1.00 96.09           C
ATOM   1736  CD2 LEU A 303     199.974 228.889 221.045  1.00 96.09           C
ATOM   1737  N   LYS A 304     200.305 230.622 226.237  1.00 98.70           N
ATOM   1738  CA  LYS A 304     200.031 231.975 226.721  1.00 98.70           C
ATOM   1739  C   LYS A 304     199.344 232.819 225.649  1.00 98.70           C
ATOM   1740  O   LYS A 304     199.784 233.918 225.309  1.00 98.70           O
ATOM   1741  CB  LYS A 304     201.306 232.653 227.231  1.00 98.70           C
ATOM   1742  CG  LYS A 304     201.934 231.954 228.422  1.00 98.70           C
ATOM   1743  CD  LYS A 304     203.121 232.733 228.961  1.00 98.70           C
ATOM   1744  CE  LYS A 304     203.744 232.021 230.148  1.00 98.70           C
ATOM   1745  NZ  LYS A 304     202.706 231.501 231.079  1.00 98.70           N
ATOM   1746  N   SER A 305     198.250 232.286 225.111  1.00100.14           N
ATOM   1747  CA  SER A 305     197.465 232.989 224.111  1.00100.14           C
ATOM   1748  C   SER A 305     196.037 232.471 224.156  1.00100.14           C
ATOM   1749  O   SER A 305     195.799 231.290 224.419  1.00100.14           O
ATOM   1750  CB  SER A 305     198.050 232.806 222.706  1.00100.14           C
ATOM   1751  OG  SER A 305     197.306 233.531 221.742  1.00100.14           O
ATOM   1752  N   PHE A 306     195.086 233.370 223.901  1.00104.53           N
ATOM   1753  CA  PHE A 306     193.685 232.978 223.840  1.00104.53           C
ATOM   1754  C   PHE A 306     193.282 232.435 222.479  1.00104.53           C
ATOM   1755  O   PHE A 306     192.178 231.898 222.346  1.00104.53           O
ATOM   1756  CB  PHE A 306     192.783 234.154 224.214  1.00104.53           C
ATOM   1757  CG  PHE A 306     192.695 234.392 225.689  1.00104.53           C
ATOM   1758  CD1 PHE A 306     193.786 234.865 226.395  1.00104.53           C
ATOM   1759  CD2 PHE A 306     191.528 234.114 226.375  1.00104.53           C
ATOM   1760  CE1 PHE A 306     193.706 235.073 227.755  1.00104.53           C
ATOM   1761  CE2 PHE A 306     191.445 234.318 227.734  1.00104.53           C
ATOM   1762  CZ  PHE A 306     192.533 234.798 228.425  1.00104.53           C
ATOM   1763  N   THR A 307     194.140 232.570 221.471  1.00101.63           N
ATOM   1764  CA  THR A 307     193.919 231.978 220.158  1.00101.63           C
ATOM   1765  C   THR A 307     195.163 231.181 219.800  1.00101.63           C
ATOM   1766  O   THR A 307     196.224 231.762 219.550  1.00101.63           O
ATOM   1767  CB  THR A 307     193.640 233.043 219.096  1.00101.63           C
ATOM   1768  OG1 THR A 307     194.852 233.745 218.792  1.00101.63           O
ATOM   1769  CG2 THR A 307     192.591 234.032 219.579  1.00101.63           C
ATOM   1770  N   VAL A 308     195.040 229.859 219.778  1.00 95.89           N
ATOM   1771  CA  VAL A 308     196.117 228.994 219.316  1.00 95.89           C
ATOM   1772  C   VAL A 308     195.839 228.642 217.864  1.00 95.89           C
ATOM   1773  O   VAL A 308     194.686 228.413 217.472  1.00 95.89           O
ATOM   1774  CB  VAL A 308     196.265 227.733 220.194  1.00 95.89           C
ATOM   1775  CG1 VAL A 308     196.349 228.121 221.661  1.00 95.89           C
ATOM   1776  CG2 VAL A 308     195.134 226.744 219.962  1.00 95.89           C
ATOM   1777  N   GLU A 309     196.888 228.642 217.052  1.00 92.99           N
ATOM   1778  CA  GLU A 309     196.722 228.424 215.628  1.00 92.99           C
ATOM   1779  C   GLU A 309     196.556 226.937 215.338  1.00 92.99           C
ATOM   1780  O   GLU A 309     196.630 226.084 216.227  1.00 92.99           O
ATOM   1781  CB  GLU A 309     197.904 229.006 214.855  1.00 92.99           C
ATOM   1782  CG  GLU A 309     197.955 230.529 214.825  1.00 92.99           C
ATOM   1783  CD  GLU A 309     198.372 231.144 216.149  1.00 92.99           C
ATOM   1784  OE1 GLU A 309     198.639 230.391 217.109  1.00 92.99           O
ATOM   1785  OE2 GLU A 309     198.430 232.389 216.230  1.00 92.99           O
ATOM   1786  N   LYS A 310     196.311 226.633 214.068  1.00 86.10           N
ATOM   1787  CA  LYS A 310     196.213 225.268 213.576  1.00 86.10           C
ATOM   1788  C   LYS A 310     197.470 224.492 213.954  1.00 86.10           C
ATOM   1789  O   LYS A 310     198.528 225.090 214.170  1.00 86.10           O
ATOM   1790  CB  LYS A 310     195.991 225.299 212.065  1.00 86.10           C
ATOM   1791  CG  LYS A 310     195.778 223.967 211.400  1.00 86.10           C
ATOM   1792  CD  LYS A 310     195.374 224.200 209.962  1.00 86.10           C
ATOM   1793  CE  LYS A 310     195.108 222.906 209.249  1.00 86.10           C
ATOM   1794  NZ  LYS A 310     194.713 223.151 207.836  1.00 86.10           N
ATOM   1795  N   GLY A 311     197.379 223.173 214.029  1.00 84.14           N
ATOM   1796  CA  GLY A 311     198.557 222.335 214.082  1.00 84.14           C
ATOM   1797  C   GLY A 311     198.625 221.535 215.367  1.00 84.14           C
ATOM   1798  O   GLY A 311     197.662 221.442 216.132  1.00 84.14           O
ATOM   1799  N   ILE A 312     199.798 220.953 215.602  1.00 77.67           N
ATOM   1800  CA  ILE A 312     200.053 220.083 216.744  1.00 77.67           C
ATOM   1801  C   ILE A 312     200.965 220.786 217.738  1.00 77.67           C
ATOM   1802  O   ILE A 312     201.987 221.367 217.355  1.00 77.67           O
ATOM   1803  CB  ILE A 312     200.669 218.744 216.299  1.00 77.67           C
ATOM   1804  CG1 ILE A 312     200.883 217.826 217.504  1.00 77.67           C
ATOM   1805  CG2 ILE A 312     201.958 218.958 215.519  1.00 77.67           C
ATOM   1806  CD1 ILE A 312     201.152 216.388 217.136  1.00 77.67           C
ATOM   1807  N   TYR A 313     200.574 220.764 219.011  1.00 79.00           N
ATOM   1808  CA  TYR A 313     201.311 221.452 220.058  1.00 79.00           C
ATOM   1809  C   TYR A 313     201.484 220.493 221.223  1.00 79.00           C
ATOM   1810  O   TYR A 313     200.544 219.788 221.598  1.00 79.00           O
ATOM   1811  CB  TYR A 313     200.568 222.695 220.552  1.00 79.00           C
ATOM   1812  CG  TYR A 313     200.278 223.729 219.497  1.00 79.00           C
ATOM   1813  CD1 TYR A 313     199.147 223.631 218.702  1.00 79.00           C
ATOM   1814  CD2 TYR A 313     201.116 224.817 219.312  1.00 79.00           C
ATOM   1815  CE1 TYR A 313     198.870 224.571 217.737  1.00 79.00           C
ATOM   1816  CE2 TYR A 313     200.845 225.769 218.351  1.00 79.00           C
ATOM   1817  CZ  TYR A 313     199.720 225.640 217.566  1.00 79.00           C
ATOM   1818  OH  TYR A 313     199.438 226.588 216.610  1.00 79.00           O
ATOM   1819  N   GLN A 314     202.677 220.488 221.806  1.00 80.29           N
ATOM   1820  CA  GLN A 314     202.952 219.733 223.021  1.00 80.29           C
ATOM   1821  C   GLN A 314     202.686 220.609 224.236  1.00 80.29           C
ATOM   1822  O   GLN A 314     203.125 221.762 224.278  1.00 80.29           O
ATOM   1823  CB  GLN A 314     204.394 219.228 223.035  1.00 80.29           C
ATOM   1824  CG  GLN A 314     204.725 218.351 224.231  1.00 80.29           C
ATOM   1825  CD  GLN A 314     206.112 217.747 224.148  1.00 80.29           C
ATOM   1826  OE1 GLN A 314     206.827 217.940 223.165  1.00 80.29           O
ATOM   1827  NE2 GLN A 314     206.500 217.010 225.182  1.00 80.29           N
ATOM   1828  N   THR A 315     201.971 220.074 225.222  1.00 87.48           N
ATOM   1829  CA  THR A 315     201.617 220.890 226.375  1.00 87.48           C
ATOM   1830  C   THR A 315     202.148 220.352 227.693  1.00 87.48           C
ATOM   1831  O   THR A 315     202.384 221.144 228.608  1.00 87.48           O
ATOM   1832  CB  THR A 315     200.090 221.037 226.481  1.00 87.48           C
ATOM   1833  OG1 THR A 315     199.766 221.929 227.555  1.00 87.48           O
ATOM   1834  CG2 THR A 315     199.428 219.690 226.726  1.00 87.48           C
ATOM   1835  N   SER A 316     202.351 219.045 227.818  1.00 87.39           N
ATOM   1836  CA  SER A 316     202.810 218.457 229.070  1.00 87.39           C
ATOM   1837  C   SER A 316     203.271 217.038 228.779  1.00 87.39           C
ATOM   1838  O   SER A 316     203.151 216.546 227.655  1.00 87.39           O
ATOM   1839  CB  SER A 316     201.713 218.467 230.137  1.00 87.39           C
ATOM   1840  OG  SER A 316     200.678 217.559 229.807  1.00 87.39           O
ATOM   1841  N   ASN A 317     203.827 216.395 229.798  1.00 91.69           N
ATOM   1842  CA  ASN A 317     204.099 214.971 229.744  1.00 91.69           C
ATOM   1843  C   ASN A 317     203.065 214.237 230.593  1.00 91.69           C
ATOM   1844  O   ASN A 317     202.168 214.841 231.185  1.00 91.69           O
ATOM   1845  CB  ASN A 317     205.522 214.678 230.218  1.00 91.69           C
ATOM   1846  CG  ASN A 317     206.557 214.956 229.150  1.00 91.69           C
ATOM   1847  OD1 ASN A 317     207.126 216.046 229.090  1.00 91.69           O
ATOM   1848  ND2 ASN A 317     206.807 213.971 228.296  1.00 91.69           N
ATOM   1849  N   PHE A 318     203.187 212.914 230.648  1.00 96.88           N
ATOM   1850  CA  PHE A 318     202.308 212.123 231.493  1.00 96.88           C
ATOM   1851  C   PHE A 318     203.091 210.899 231.937  1.00 96.88           C
ATOM   1852  O   PHE A 318     204.105 210.540 231.335  1.00 96.88           O
ATOM   1853  CB  PHE A 318     201.006 211.724 230.787  1.00 96.88           C
ATOM   1854  CG  PHE A 318     201.193 210.745 229.672  1.00 96.88           C
ATOM   1855  CD1 PHE A 318     201.495 211.177 228.396  1.00 96.88           C
ATOM   1856  CD2 PHE A 318     201.036 209.389 229.897  1.00 96.88           C
ATOM   1857  CE1 PHE A 318     201.663 210.273 227.369  1.00 96.88           C
ATOM   1858  CE2 PHE A 318     201.200 208.480 228.876  1.00 96.88           C
ATOM   1859  CZ  PHE A 318     201.513 208.922 227.609  1.00 96.88           C
ATOM   1860  N   ARG A 319     202.609 210.253 232.993  1.00105.83           N
ATOM   1861  CA  ARG A 319     203.214 209.011 233.446  1.00105.83           C
ATOM   1862  C   ARG A 319     202.181 208.205 234.216  1.00105.83           C
ATOM   1863  O   ARG A 319     201.198 208.748 234.724  1.00105.83           O
ATOM   1864  CB  ARG A 319     204.467 209.275 234.284  1.00105.83           C
ATOM   1865  CG  ARG A 319     204.238 210.139 235.499  1.00105.83           C
ATOM   1866  CD  ARG A 319     205.529 210.286 236.276  1.00105.83           C
ATOM   1867  NE  ARG A 319     206.629 210.764 235.441  1.00105.83           N
ATOM   1868  CZ  ARG A 319     206.779 212.022 235.036  1.00105.83           C
ATOM   1869  NH1 ARG A 319     207.813 212.356 234.276  1.00105.83           N
ATOM   1870  NH2 ARG A 319     205.903 212.949 235.397  1.00105.83           N
ATOM   1871  N   VAL A 320     202.421 206.902 234.299  1.00106.50           N
ATOM   1872  CA  VAL A 320     201.585 206.028 235.114  1.00106.50           C
ATOM   1873  C   VAL A 320     202.078 206.108 236.552  1.00106.50           C
ATOM   1874  O   VAL A 320     203.220 205.742 236.849  1.00106.50           O
ATOM   1875  CB  VAL A 320     201.618 204.584 234.596  1.00106.50           C
ATOM   1876  CG1 VAL A 320     200.796 203.682 235.502  1.00106.50           C
ATOM   1877  CG2 VAL A 320     201.105 204.522 233.168  1.00106.50           C
ATOM   1878  N   GLN A 321     201.222 206.595 237.442  1.00114.73           N
ATOM   1879  CA  GLN A 321     201.621 206.778 238.828  1.00114.73           C
ATOM   1880  C   GLN A 321     201.807 205.422 239.506  1.00114.73           C
ATOM   1881  O   GLN A 321     201.015 204.501 239.283  1.00114.73           O
ATOM   1882  CB  GLN A 321     200.578 207.606 239.578  1.00114.73           C
ATOM   1883  CG  GLN A 321     200.200 208.904 238.876  1.00114.73           C
ATOM   1884  CD  GLN A 321     201.333 209.915 238.848  1.00114.73           C
ATOM   1885  OE1 GLN A 321     202.246 209.867 239.673  1.00114.73           O
ATOM   1886  NE2 GLN A 321     201.278 210.838 237.894  1.00114.73           N
ATOM   1887  N   PRO A 322     202.841 205.266 240.330  1.00118.79           N
ATOM   1888  CA  PRO A 322     203.108 203.957 240.937  1.00118.79           C
ATOM   1889  C   PRO A 322     202.037 203.577 241.947  1.00118.79           C
ATOM   1890  O   PRO A 322     201.534 204.417 242.696  1.00118.79           O
ATOM   1891  CB  PRO A 322     204.470 204.150 241.612  1.00118.79           C
ATOM   1892  CG  PRO A 322     204.556 205.616 241.866  1.00118.79           C
ATOM   1893  CD  PRO A 322     203.826 206.282 240.739  1.00118.79           C
ATOM   1894  N   THR A 323     201.690 202.292 241.956  1.00124.17           N
ATOM   1895  CA  THR A 323     200.665 201.753 242.836  1.00124.17           C
ATOM   1896  C   THR A 323     201.226 200.592 243.646  1.00124.17           C
ATOM   1897  O   THR A 323     202.171 199.924 243.220  1.00124.17           O
ATOM   1898  CB  THR A 323     199.446 201.266 242.042  1.00124.17           C
ATOM   1899  OG1 THR A 323     199.707 199.957 241.523  1.00124.17           O
ATOM   1900  CG2 THR A 323     199.145 202.206 240.886  1.00124.17           C
ATOM   1901  N   GLU A 324     200.624 200.363 244.815  1.00131.47           N
ATOM   1902  CA  GLU A 324     200.869 199.199 245.677  1.00131.47           C
ATOM   1903  C   GLU A 324     202.364 198.904 245.848  1.00131.47           C
ATOM   1904  O   GLU A 324     202.870 197.848 245.465  1.00131.47           O
ATOM   1905  CB  GLU A 324     200.101 197.964 245.174  1.00131.47           C
ATOM   1906  CG  GLU A 324     200.421 197.469 243.764  1.00131.47           C
ATOM   1907  CD  GLU A 324     199.895 196.073 243.501  1.00131.47           C
ATOM   1908  OE1 GLU A 324     199.374 195.444 244.445  1.00131.47           O
ATOM   1909  OE2 GLU A 324     200.007 195.603 242.349  1.00131.47           O
ATOM   1910  N   SER A 325     203.059 199.862 246.463  1.00130.78           N
ATOM   1911  CA  SER A 325     204.497 199.752 246.687  1.00130.78           C
ATOM   1912  C   SER A 325     204.855 198.447 247.391  1.00130.78           C
ATOM   1913  O   SER A 325     204.069 197.897 248.168  1.00130.78           O
ATOM   1914  CB  SER A 325     204.995 200.940 247.512  1.00130.78           C
ATOM   1915  OG  SER A 325     206.223 200.636 248.149  1.00130.78           O
ATOM   1916  N   ILE A 326     206.061 197.951 247.111  1.00135.66           N
ATOM   1917  CA  ILE A 326     206.566 196.720 247.704  1.00135.66           C
ATOM   1918  C   ILE A 326     207.896 197.018 248.392  1.00135.66           C
ATOM   1919  O   ILE A 326     208.474 198.094 248.240  1.00135.66           O
ATOM   1920  CB  ILE A 326     206.724 195.588 246.672  1.00135.66           C
ATOM   1921  CG1 ILE A 326     207.807 195.934 245.654  1.00135.66           C
ATOM   1922  CG2 ILE A 326     205.409 195.325 245.961  1.00135.66           C
ATOM   1923  CD1 ILE A 326     208.074 194.819 244.681  1.00135.66           C
ATOM   1924  N   VAL A 327     208.380 196.037 249.156  1.00144.09           N
ATOM   1925  CA  VAL A 327     209.490 196.231 250.087  1.00144.09           C
ATOM   1926  C   VAL A 327     210.384 194.997 250.076  1.00144.09           C
ATOM   1927  O   VAL A 327     209.921 193.888 250.364  1.00144.09           O
ATOM   1928  CB  VAL A 327     209.016 196.515 251.525  1.00144.09           C
ATOM   1929  CG1 VAL A 327     210.214 196.748 252.430  1.00144.09           C
ATOM   1930  CG2 VAL A 327     208.091 197.720 251.569  1.00144.09           C
ATOM   1931  N   ARG A 328     211.655 195.189 249.738  1.00143.06           N
ATOM   1932  CA  ARG A 328     212.619 194.105 249.564  1.00143.06           C
ATOM   1933  C   ARG A 328     213.906 194.406 250.323  1.00143.06           C
ATOM   1934  O   ARG A 328     214.013 194.125 251.518  1.00143.06           O
ATOM   1935  CB  ARG A 328     212.930 193.878 248.082  1.00143.06           C
ATOM   1936  CG  ARG A 328     211.730 193.650 247.173  1.00143.06           C
ATOM   1937  CD  ARG A 328     211.125 192.259 247.368  1.00143.06           C
ATOM   1938  NE  ARG A 328     210.435 192.066 248.637  1.00143.06           N
ATOM   1939  CZ  ARG A 328     209.849 190.929 248.994  1.00143.06           C
ATOM   1940  NH1 ARG A 328     209.857 189.890 248.169  1.00143.06           N
ATOM   1941  NH2 ARG A 328     209.244 190.832 250.169  1.00143.06           N
ATOM   1942  N   LEU A 335     219.944 187.164 264.096  1.00235.62           N
ATOM   1943  CA  LEU A 335     219.251 187.659 265.279  1.00235.62           C
ATOM   1944  C   LEU A 335     220.144 187.585 266.514  1.00235.62           C
ATOM   1945  O   LEU A 335     220.691 186.532 266.835  1.00235.62           O
ATOM   1946  CB  LEU A 335     217.962 186.868 265.515  1.00235.62           C
ATOM   1947  N   CYS A 336     220.284 188.715 267.198  1.00246.06           N
ATOM   1948  CA  CYS A 336     221.091 188.764 268.408  1.00246.06           C
ATOM   1949  C   CYS A 336     220.423 187.997 269.546  1.00246.06           C
ATOM   1950  O   CYS A 336     219.213 188.118 269.759  1.00246.06           O
ATOM   1951  CB  CYS A 336     221.377 190.200 268.838  1.00246.06           C
ATOM   1952  SG  CYS A 336     222.602 191.042 267.815  1.00246.06           S
ATOM   1953  N   PRO A 337     221.188 187.202 270.289  1.00249.68           N
ATOM   1954  CA  PRO A 337     220.651 186.337 271.352  1.00249.68           C
ATOM   1955  C   PRO A 337     220.277 187.121 272.606  1.00249.68           C
ATOM   1956  O   PRO A 337     220.866 186.959 273.679  1.00249.68           O
ATOM   1957  CB  PRO A 337     221.809 185.361 271.590  1.00249.68           C
ATOM   1958  CG  PRO A 337     223.020 186.178 271.316  1.00249.68           C
ATOM   1959  CD  PRO A 337     222.651 187.072 270.161  1.00249.68           C
ATOM   1960  N   PHE A 338     219.279 187.998 272.467  1.00254.11           N
ATOM   1961  CA  PHE A 338     218.821 188.797 273.596  1.00254.11           C
ATOM   1962  C   PHE A 338     218.198 187.936 274.683  1.00254.11           C
ATOM   1963  O   PHE A 338     218.039 188.408 275.814  1.00254.11           O
ATOM   1964  CB  PHE A 338     217.801 189.840 273.136  1.00254.11           C
ATOM   1965  CG  PHE A 338     218.406 191.023 272.440  1.00254.11           C
ATOM   1966  CD1 PHE A 338     219.440 191.734 273.023  1.00254.11           C
ATOM   1967  CD2 PHE A 338     217.927 191.435 271.207  1.00254.11           C
ATOM   1968  CE1 PHE A 338     219.993 192.828 272.384  1.00254.11           C
ATOM   1969  CE2 PHE A 338     218.475 192.528 270.564  1.00254.11           C
ATOM   1970  CZ  PHE A 338     219.509 193.226 271.153  1.00254.11           C
ATOM   1971  N   GLY A 339     217.830 186.693 274.362  1.00255.98           N
ATOM   1972  CA  GLY A 339     217.314 185.798 275.381  1.00255.98           C
ATOM   1973  C   GLY A 339     218.301 185.565 276.508  1.00255.98           C
ATOM   1974  O   GLY A 339     217.901 185.352 277.654  1.00255.98           O
ATOM   1975  N   GLU A 340     219.597 185.603 276.208  1.00258.05           N
ATOM   1976  CA  GLU A 340     220.609 185.364 277.227  1.00258.05           C
ATOM   1977  C   GLU A 340     220.948 186.626 278.008  1.00258.05           C
ATOM   1978  O   GLU A 340     221.804 186.581 278.896  1.00258.05           O
ATOM   1979  CB  GLU A 340     221.879 184.792 276.589  1.00258.05           C
ATOM   1980  N   VAL A 341     220.296 187.740 277.695  1.00261.28           N
ATOM   1981  CA  VAL A 341     220.515 189.012 278.373  1.00261.28           C
ATOM   1982  C   VAL A 341     219.377 189.319 279.336  1.00261.28           C
ATOM   1983  O   VAL A 341     219.604 189.658 280.497  1.00261.28           O
ATOM   1984  CB  VAL A 341     220.700 190.146 277.341  1.00261.28           C
ATOM   1985  CG1 VAL A 341     220.854 191.484 278.044  1.00261.28           C
ATOM   1986  CG2 VAL A 341     221.898 189.862 276.453  1.00261.28           C
ATOM   1987  N   PHE A 342     218.139 189.201 278.855  1.00262.96           N
ATOM   1988  CA  PHE A 342     216.946 189.540 279.617  1.00262.96           C
ATOM   1989  C   PHE A 342     216.294 188.325 280.257  1.00262.96           C
ATOM   1990  O   PHE A 342     215.568 188.477 281.245  1.00262.96           O
ATOM   1991  CB  PHE A 342     215.925 190.254 278.724  1.00262.96           C
ATOM   1992  CG  PHE A 342     216.407 191.572 278.193  1.00262.96           C
ATOM   1993  CD1 PHE A 342     216.195 192.739 278.908  1.00262.96           C
ATOM   1994  CD2 PHE A 342     217.079 191.645 276.985  1.00262.96           C
ATOM   1995  CE1 PHE A 342     216.638 193.955 278.426  1.00262.96           C
ATOM   1996  CE2 PHE A 342     217.526 192.859 276.497  1.00262.96           C
ATOM   1997  CZ  PHE A 342     217.305 194.015 277.219  1.00262.96           C
ATOM   1998  N   ASN A 343     216.536 187.130 279.717  1.00257.01           N
ATOM   1999  CA  ASN A 343     215.993 185.892 280.255  1.00257.01           C
ATOM   2000  C   ASN A 343     217.102 185.034 280.855  1.00257.01           C
ATOM   2001  O   ASN A 343     216.977 183.807 280.919  1.00257.01           O
ATOM   2002  CB  ASN A 343     215.263 185.121 279.154  1.00257.01           C
ATOM   2003  CG  ASN A 343     213.804 185.507 279.032  1.00257.01           C
ATOM   2004  OD1 ASN A 343     213.338 186.443 279.680  1.00257.01           O
ATOM   2005  ND2 ASN A 343     213.079 184.795 278.175  1.00257.01           N
ATOM   2006  N   ALA A 344     218.188 185.671 281.288  1.00268.14           N
ATOM   2007  CA  ALA A 344     219.282 184.981 281.955  1.00268.14           C
ATOM   2008  C   ALA A 344     218.849 184.448 283.314  1.00268.14           C
ATOM   2009  O   ALA A 344     218.067 185.081 284.030  1.00268.14           O
ATOM   2010  CB  ALA A 344     220.478 185.918 282.118  1.00268.14           C
ATOM   2011  N   THR A 345     219.363 183.268 283.664  1.00272.42           N
ATOM   2012  CA  THR A 345     219.025 182.662 284.947  1.00272.42           C
ATOM   2013  C   THR A 345     219.562 183.478 286.119  1.00272.42           C
ATOM   2014  O   THR A 345     218.907 183.573 287.163  1.00272.42           O
ATOM   2015  CB  THR A 345     219.549 181.225 285.003  1.00272.42           C
ATOM   2016  OG1 THR A 345     219.308 180.674 286.304  1.00272.42           O
ATOM   2017  CG2 THR A 345     221.041 181.173 284.694  1.00272.42           C
ATOM   2018  N   ARG A 346     220.743 184.077 285.973  1.00276.13           N
ATOM   2019  CA  ARG A 346     221.397 184.756 287.082  1.00276.13           C
ATOM   2020  C   ARG A 346     221.984 186.087 286.637  1.00276.13           C
ATOM   2021  O   ARG A 346     222.438 186.231 285.498  1.00276.13           O
ATOM   2022  CB  ARG A 346     222.505 183.883 287.687  1.00276.13           C
ATOM   2023  N   PHE A 347     221.964 187.055 287.550  1.00282.39           N
ATOM   2024  CA  PHE A 347     222.625 188.341 287.386  1.00282.39           C
ATOM   2025  C   PHE A 347     223.608 188.536 288.533  1.00282.39           C
ATOM   2026  O   PHE A 347     223.445 187.960 289.613  1.00282.39           O
ATOM   2027  CB  PHE A 347     221.619 189.502 287.364  1.00282.39           C
ATOM   2028  CG  PHE A 347     220.933 189.702 286.040  1.00282.39           C
ATOM   2029  CD1 PHE A 347     220.315 188.647 285.391  1.00282.39           C
ATOM   2030  CD2 PHE A 347     220.883 190.958 285.459  1.00282.39           C
ATOM   2031  CE1 PHE A 347     219.680 188.836 284.178  1.00282.39           C
ATOM   2032  CE2 PHE A 347     220.245 191.154 284.248  1.00282.39           C
ATOM   2033  CZ  PHE A 347     219.644 190.091 283.607  1.00282.39           C
ATOM   2034  N   ALA A 348     224.632 189.350 288.296  1.00289.40           N
ATOM   2035  CA  ALA A 348     225.672 189.569 289.288  1.00289.40           C
ATOM   2036  C   ALA A 348     225.316 190.761 290.177  1.00289.40           C
ATOM   2037  O   ALA A 348     224.218 191.319 290.105  1.00289.40           O
ATOM   2038  CB  ALA A 348     227.023 189.761 288.603  1.00289.40           C
ATOM   2039  N   SER A 349     226.256 191.158 291.030  1.00295.07           N
ATOM   2040  CA  SER A 349     226.085 192.302 291.911  1.00295.07           C
ATOM   2041  C   SER A 349     226.384 193.600 291.165  1.00295.07           C
ATOM   2042  O   SER A 349     227.077 193.617 290.144  1.00295.07           O
ATOM   2043  CB  SER A 349     226.988 192.177 293.137  1.00295.07           C
ATOM   2044  N   VAL A 350     225.843 194.701 291.692  1.00297.97           N
ATOM   2045  CA  VAL A 350     226.031 195.995 291.043  1.00297.97           C
ATOM   2046  C   VAL A 350     227.490 196.437 291.124  1.00297.97           C
ATOM   2047  O   VAL A 350     228.013 197.049 290.185  1.00297.97           O
ATOM   2048  CB  VAL A 350     225.066 197.038 291.638  1.00297.97           C
ATOM   2049  CG1 VAL A 350     225.480 197.426 293.042  1.00297.97           C
ATOM   2050  CG2 VAL A 350     225.000 198.267 290.743  1.00297.97           C
ATOM   2051  N   TYR A 351     228.169 196.150 292.241  1.00299.68           N
ATOM   2052  CA  TYR A 351     229.564 196.557 292.374  1.00299.68           C
ATOM   2053  C   TYR A 351     230.442 195.876 291.335  1.00299.68           C
ATOM   2054  O   TYR A 351     231.505 196.401 290.987  1.00299.68           O
ATOM   2055  CB  TYR A 351     230.084 196.249 293.781  1.00299.68           C
ATOM   2056  CG  TYR A 351     230.720 194.882 293.918  1.00299.68           C
ATOM   2057  CD1 TYR A 351     229.942 193.748 294.100  1.00299.68           C
ATOM   2058  CD2 TYR A 351     232.102 194.727 293.876  1.00299.68           C
ATOM   2059  CE1 TYR A 351     230.517 192.497 294.226  1.00299.68           C
ATOM   2060  CE2 TYR A 351     232.687 193.480 294.001  1.00299.68           C
ATOM   2061  CZ  TYR A 351     231.889 192.369 294.177  1.00299.68           C
ATOM   2062  OH  TYR A 351     232.462 191.125 294.305  1.00299.68           O
ATOM   2063  N   ALA A 352     230.012 194.718 290.838  1.00296.45           N
ATOM   2064  CA  ALA A 352     230.743 193.943 289.846  1.00296.45           C
ATOM   2065  C   ALA A 352     229.834 193.725 288.646  1.00296.45           C
ATOM   2066  O   ALA A 352     229.725 192.608 288.131  1.00296.45           O
ATOM   2067  CB  ALA A 352     231.214 192.609 290.430  1.00296.45           C
ATOM   2068  N   TRP A 353     229.163 194.794 288.220  1.00290.25           N
ATOM   2069  CA  TRP A 353     228.267 194.743 287.073  1.00290.25           C
ATOM   2070  C   TRP A 353     228.960 194.163 285.848  1.00290.25           C
ATOM   2071  O   TRP A 353     230.070 194.567 285.491  1.00290.25           O
ATOM   2072  CB  TRP A 353     227.741 196.149 286.773  1.00290.25           C
ATOM   2073  CG  TRP A 353     228.825 197.143 286.462  1.00290.25           C
ATOM   2074  CD1 TRP A 353     229.540 197.880 287.360  1.00290.25           C
ATOM   2075  CD2 TRP A 353     229.313 197.509 285.165  1.00290.25           C
ATOM   2076  NE1 TRP A 353     230.444 198.680 286.705  1.00290.25           N
ATOM   2077  CE2 TRP A 353     230.324 198.472 285.356  1.00290.25           C
ATOM   2078  CE3 TRP A 353     228.994 197.116 283.861  1.00290.25           C
ATOM   2079  CZ2 TRP A 353     231.018 199.047 284.294  1.00290.25           C
ATOM   2080  CZ3 TRP A 353     229.684 197.689 282.809  1.00290.25           C
ATOM   2081  CH2 TRP A 353     230.685 198.643 283.031  1.00290.25           C
ATOM   2082  N   ASN A 354     228.297 193.201 285.215  1.00285.21           N
ATOM   2083  CA  ASN A 354     228.812 192.546 284.025  1.00285.21           C
ATOM   2084  C   ASN A 354     228.319 193.262 282.774  1.00285.21           C
ATOM   2085  O   ASN A 354     227.324 193.989 282.794  1.00285.21           O
ATOM   2086  CB  ASN A 354     228.381 191.079 283.979  1.00285.21           C
ATOM   2087  CG  ASN A 354     228.664 190.345 285.271  1.00285.21           C
ATOM   2088  OD1 ASN A 354     229.526 190.747 286.052  1.00285.21           O
ATOM   2089  ND2 ASN A 354     227.941 189.256 285.501  1.00285.21           N
ATOM   2090  N   ARG A 355     229.033 193.043 281.674  1.00275.86           N
ATOM   2091  CA  ARG A 355     228.643 193.596 280.388  1.00275.86           C
ATOM   2092  C   ARG A 355     229.046 192.637 279.279  1.00275.86           C
ATOM   2093  O   ARG A 355     230.097 191.994 279.355  1.00275.86           O
ATOM   2094  CB  ARG A 355     229.274 194.978 280.152  1.00275.86           C
ATOM   2095  CG  ARG A 355     229.002 195.557 278.769  1.00275.86           C
ATOM   2096  CD  ARG A 355     229.621 196.931 278.589  1.00275.86           C
ATOM   2097  NE  ARG A 355     228.941 197.945 279.389  1.00275.86           N
ATOM   2098  CZ  ARG A 355     229.333 199.212 279.478  1.00275.86           C
ATOM   2099  NH1 ARG A 355     230.405 199.624 278.815  1.00275.86           N
ATOM   2100  NH2 ARG A 355     228.653 200.067 280.229  1.00275.86           N
ATOM   2101  N   LYS A 356     228.203 192.545 278.254  1.00261.23           N
ATOM   2102  CA  LYS A 356     228.524 191.813 277.039  1.00261.23           C
ATOM   2103  C   LYS A 356     228.261 192.708 275.839  1.00261.23           C
ATOM   2104  O   LYS A 356     227.298 193.481 275.825  1.00261.23           O
ATOM   2105  CB  LYS A 356     227.711 190.513 276.914  1.00261.23           C
ATOM   2106  CG  LYS A 356     226.216 190.711 276.719  1.00261.23           C
ATOM   2107  CD  LYS A 356     225.522 189.393 276.414  1.00261.23           C
ATOM   2108  CE  LYS A 356     225.354 188.545 277.662  1.00261.23           C
ATOM   2109  NZ  LYS A 356     224.535 187.330 277.392  1.00261.23           N
ATOM   2110  N   ARG A 357     229.135 192.613 274.844  1.00249.76           N
ATOM   2111  CA  ARG A 357     228.997 193.378 273.613  1.00249.76           C
ATOM   2112  C   ARG A 357     228.201 192.554 272.611  1.00249.76           C
ATOM   2113  O   ARG A 357     228.634 191.470 272.203  1.00249.76           O
ATOM   2114  CB  ARG A 357     230.368 193.746 273.052  1.00249.76           C
ATOM   2115  CG  ARG A 357     230.371 194.136 271.584  1.00249.76           C
ATOM   2116  CD  ARG A 357     231.786 194.422 271.101  1.00249.76           C
ATOM   2117  NE  ARG A 357     232.661 193.265 271.272  1.00249.76           N
ATOM   2118  CZ  ARG A 357     233.530 193.124 272.268  1.00249.76           C
ATOM   2119  NH1 ARG A 357     233.647 194.071 273.188  1.00249.76           N
ATOM   2120  NH2 ARG A 357     234.279 192.034 272.348  1.00249.76           N
ATOM   2121  N   ILE A 358     227.039 193.064 272.223  1.00252.77           N
ATOM   2122  CA  ILE A 358     226.133 192.374 271.316  1.00252.77           C
ATOM   2123  C   ILE A 358     226.347 192.946 269.921  1.00252.77           C
ATOM   2124  O   ILE A 358     226.269 194.165 269.726  1.00252.77           O
ATOM   2125  CB  ILE A 358     224.677 192.539 271.781  1.00252.77           C
ATOM   2126  CG1 ILE A 358     224.501 191.931 273.173  1.00252.77           C
ATOM   2127  CG2 ILE A 358     223.742 191.867 270.836  1.00252.77           C
ATOM   2128  CD1 ILE A 358     223.207 192.320 273.847  1.00252.77           C
ATOM   2129  N   SER A 359     226.613 192.075 268.949  1.00245.09           N
ATOM   2130  CA  SER A 359     226.907 192.542 267.600  1.00245.09           C
ATOM   2131  C   SER A 359     226.651 191.441 266.576  1.00245.09           C
ATOM   2132  O   SER A 359     226.399 190.283 266.918  1.00245.09           O
ATOM   2133  CB  SER A 359     228.352 193.042 267.490  1.00245.09           C
ATOM   2134  OG  SER A 359     228.558 194.200 268.280  1.00245.09           O
ATOM   2135  N   ASN A 360     226.715 191.843 265.304  1.00233.58           N
ATOM   2136  CA  ASN A 360     226.634 190.966 264.133  1.00233.58           C
ATOM   2137  C   ASN A 360     225.312 190.192 264.070  1.00233.58           C
ATOM   2138  O   ASN A 360     225.267 188.966 264.196  1.00233.58           O
ATOM   2139  CB  ASN A 360     227.821 189.996 264.122  1.00233.58           C
ATOM   2140  CG  ASN A 360     229.153 190.709 264.087  1.00233.58           C
ATOM   2141  OD1 ASN A 360     230.163 190.180 264.545  1.00233.58           O
ATOM   2142  ND2 ASN A 360     229.165 191.915 263.538  1.00233.58           N
ATOM   2143  N   CYS A 361     224.233 190.940 263.865  1.00240.79           N
ATOM   2144  CA  CYS A 361     222.914 190.329 263.727  1.00240.79           C
ATOM   2145  C   CYS A 361     221.958 191.383 263.194  1.00240.79           C
ATOM   2146  O   CYS A 361     222.314 192.553 263.023  1.00240.79           O
ATOM   2147  CB  CYS A 361     222.335 189.834 265.045  1.00240.79           C
ATOM   2148  SG  CYS A 361     221.726 191.230 266.011  1.00240.79           S
ATOM   2149  N   VAL A 362     220.733 190.946 262.926  1.00241.49           N
ATOM   2150  CA  VAL A 362     219.607 191.836 262.687  1.00241.49           C
ATOM   2151  C   VAL A 362     218.725 191.712 263.927  1.00241.49           C
ATOM   2152  O   VAL A 362     218.236 190.621 264.246  1.00241.49           O
ATOM   2153  CB  VAL A 362     218.865 191.495 261.382  1.00241.49           C
ATOM   2154  CG1 VAL A 362     218.375 190.047 261.363  1.00241.49           C
ATOM   2155  CG2 VAL A 362     217.710 192.452 261.170  1.00241.49           C
ATOM   2156  N   ALA A 363     218.552 192.812 264.654  1.00245.67           N
ATOM   2157  CA  ALA A 363     217.879 192.783 265.947  1.00245.67           C
ATOM   2158  C   ALA A 363     216.511 193.439 265.853  1.00245.67           C
ATOM   2159  O   ALA A 363     216.403 194.597 265.452  1.00245.67           O
ATOM   2160  CB  ALA A 363     218.722 193.485 267.013  1.00245.67           C
ATOM   2161  N   ASP A 364     215.485 192.737 266.316  1.00247.51           N
ATOM   2162  CA  ASP A 364     214.134 193.281 266.387  1.00247.51           C
ATOM   2163  C   ASP A 364     213.883 193.790 267.803  1.00247.51           C
ATOM   2164  O   ASP A 364     213.797 193.003 268.750  1.00247.51           O
ATOM   2165  CB  ASP A 364     213.107 192.233 265.959  1.00247.51           C
ATOM   2166  CG  ASP A 364     213.229 190.940 266.736  1.00247.51           C
ATOM   2167  OD1 ASP A 364     214.312 190.684 267.302  1.00247.51           O
ATOM   2168  OD2 ASP A 364     212.244 190.174 266.772  1.00247.51           O
ATOM   2169  N   TYR A 365     213.782 195.110 267.943  1.00251.82           N
ATOM   2170  CA  TYR A 365     213.702 195.750 269.249  1.00251.82           C
ATOM   2171  C   TYR A 365     212.274 195.967 269.726  1.00251.82           C
ATOM   2172  O   TYR A 365     212.081 196.515 270.816  1.00251.82           O
ATOM   2173  CB  TYR A 365     214.439 197.091 269.224  1.00251.82           C
ATOM   2174  CG  TYR A 365     215.926 196.972 268.991  1.00251.82           C
ATOM   2175  CD1 TYR A 365     216.768 196.503 269.990  1.00251.82           C
ATOM   2176  CD2 TYR A 365     216.489 197.333 267.775  1.00251.82           C
ATOM   2177  CE1 TYR A 365     218.130 196.394 269.784  1.00251.82           C
ATOM   2178  CE2 TYR A 365     217.849 197.229 267.560  1.00251.82           C
ATOM   2179  CZ  TYR A 365     218.664 196.759 268.567  1.00251.82           C
ATOM   2180  OH  TYR A 365     220.019 196.654 268.356  1.00251.82           O
ATOM   2181  N   SER A 366     211.272 195.568 268.944  1.00252.56           N
ATOM   2182  CA  SER A 366     209.894 195.746 269.380  1.00252.56           C
ATOM   2183  C   SER A 366     209.463 194.664 270.362  1.00252.56           C
ATOM   2184  O   SER A 366     208.502 194.868 271.112  1.00252.56           O
ATOM   2185  CB  SER A 366     208.963 195.750 268.167  1.00252.56           C
ATOM   2186  OG  SER A 366     208.861 194.457 267.597  1.00252.56           O
ATOM   2187  N   VAL A 367     210.160 193.524 270.359  1.00250.21           N
ATOM   2188  CA  VAL A 367     209.802 192.370 271.183  1.00250.21           C
ATOM   2189  C   VAL A 367     209.787 192.738 272.662  1.00250.21           C
ATOM   2190  O   VAL A 367     208.900 192.320 273.417  1.00250.21           O
ATOM   2191  CB  VAL A 367     210.750 191.190 270.901  1.00250.21           C
ATOM   2192  CG1 VAL A 367     210.499 190.634 269.507  1.00250.21           C
ATOM   2193  CG2 VAL A 367     212.201 191.609 271.064  1.00250.21           C
ATOM   2194  N   LEU A 368     210.760 193.537 273.093  1.00256.32           N
ATOM   2195  CA  LEU A 368     210.939 193.926 274.484  1.00256.32           C
ATOM   2196  C   LEU A 368     210.464 195.343 274.772  1.00256.32           C
ATOM   2197  O   LEU A 368     210.777 195.891 275.833  1.00256.32           O
ATOM   2198  CB  LEU A 368     212.413 193.747 274.868  1.00256.32           C
ATOM   2199  CG  LEU A 368     213.489 194.548 274.119  1.00256.32           C
ATOM   2200  CD1 LEU A 368     213.761 195.915 274.731  1.00256.32           C
ATOM   2201  CD2 LEU A 368     214.775 193.737 274.017  1.00256.32           C
ATOM   2202  N   TYR A 369     209.711 195.940 273.851  1.00258.52           N
ATOM   2203  CA  TYR A 369     209.220 197.310 273.951  1.00258.52           C
ATOM   2204  C   TYR A 369     207.700 197.354 273.940  1.00258.52           C
ATOM   2205  O   TYR A 369     207.094 198.042 274.768  1.00258.52           O
ATOM   2206  CB  TYR A 369     209.792 198.195 272.827  1.00258.52           C
ATOM   2207  CG  TYR A 369     208.974 199.448 272.588  1.00258.52           C
ATOM   2208  CD1 TYR A 369     208.848 200.409 273.581  1.00258.52           C
ATOM   2209  CD2 TYR A 369     208.355 199.686 271.367  1.00258.52           C
ATOM   2210  CE1 TYR A 369     208.104 201.554 273.382  1.00258.52           C
ATOM   2211  CE2 TYR A 369     207.610 200.837 271.156  1.00258.52           C
ATOM   2212  CZ  TYR A 369     207.491 201.766 272.168  1.00258.52           C
ATOM   2213  OH  TYR A 369     206.754 202.911 271.968  1.00258.52           O
ATOM   2214  N   ASN A 370     207.064 196.623 273.024  1.00257.50           N
ATOM   2215  CA  ASN A 370     205.622 196.635 272.837  1.00257.50           C
ATOM   2216  C   ASN A 370     204.908 195.586 273.680  1.00257.50           C
ATOM   2217  O   ASN A 370     203.702 195.388 273.505  1.00257.50           O
ATOM   2218  CB  ASN A 370     205.281 196.416 271.366  1.00257.50           C
ATOM   2219  CG  ASN A 370     205.959 197.406 270.460  1.00257.50           C
ATOM   2220  OD1 ASN A 370     207.116 197.238 270.092  1.00257.50           O
ATOM   2221  ND2 ASN A 370     205.234 198.450 270.089  1.00257.50           N
ATOM   2222  N   SER A 371     205.617 194.916 274.577  1.00257.56           N
ATOM   2223  CA  SER A 371     204.993 193.976 275.486  1.00257.56           C
ATOM   2224  C   SER A 371     205.563 194.139 276.890  1.00257.56           C
ATOM   2225  O   SER A 371     206.728 194.503 277.080  1.00257.56           O
ATOM   2226  CB  SER A 371     205.160 192.534 275.002  1.00257.56           C
ATOM   2227  OG  SER A 371     206.487 192.279 274.585  1.00257.56           O
ATOM   2228  N   ALA A 372     204.718 193.846 277.883  1.00259.96           N
ATOM   2229  CA  ALA A 372     204.843 194.363 279.244  1.00259.96           C
ATOM   2230  C   ALA A 372     205.751 193.527 280.133  1.00259.96           C
ATOM   2231  O   ALA A 372     205.550 193.490 281.351  1.00259.96           O
ATOM   2232  CB  ALA A 372     203.458 194.491 279.876  1.00259.96           C
ATOM   2233  N   SER A 373     206.737 192.840 279.560  1.00264.47           N
ATOM   2234  CA  SER A 373     207.625 192.003 280.359  1.00264.47           C
ATOM   2235  C   SER A 373     208.527 192.799 281.297  1.00264.47           C
ATOM   2236  O   SER A 373     209.325 192.190 282.016  1.00264.47           O
ATOM   2237  CB  SER A 373     208.486 191.135 279.435  1.00264.47           C
ATOM   2238  OG  SER A 373     209.019 191.900 278.370  1.00264.47           O
ATOM   2239  N   PHE A 374     208.429 194.129 281.318  1.00268.64           N
ATOM   2240  CA  PHE A 374     209.285 194.940 282.170  1.00268.64           C
ATOM   2241  C   PHE A 374     208.444 195.915 282.981  1.00268.64           C
ATOM   2242  O   PHE A 374     207.348 196.304 282.568  1.00268.64           O
ATOM   2243  CB  PHE A 374     210.301 195.716 281.333  1.00268.64           C
ATOM   2244  CG  PHE A 374     211.124 194.849 280.430  1.00268.64           C
ATOM   2245  CD1 PHE A 374     212.250 194.202 280.902  1.00268.64           C
ATOM   2246  CD2 PHE A 374     210.769 194.681 279.103  1.00268.64           C
ATOM   2247  CE1 PHE A 374     213.009 193.405 280.068  1.00268.64           C
ATOM   2248  CE2 PHE A 374     211.521 193.886 278.264  1.00268.64           C
ATOM   2249  CZ  PHE A 374     212.643 193.246 278.747  1.00268.64           C
ATOM   2250  N   SER A 375     208.965 196.309 284.145  1.00273.07           N
ATOM   2251  CA  SER A 375     208.349 197.387 284.911  1.00273.07           C
ATOM   2252  C   SER A 375     208.899 198.766 284.568  1.00273.07           C
ATOM   2253  O   SER A 375     208.167 199.757 284.671  1.00273.07           O
ATOM   2254  CB  SER A 375     208.531 197.136 286.410  1.00273.07           C
ATOM   2255  OG  SER A 375     207.860 195.957 286.818  1.00273.07           O
ATOM   2256  N   THR A 376     210.166 198.855 284.170  1.00274.54           N
ATOM   2257  CA  THR A 376     210.795 200.113 283.786  1.00274.54           C
ATOM   2258  C   THR A 376     211.288 200.010 282.352  1.00274.54           C
ATOM   2259  O   THR A 376     212.011 199.068 282.009  1.00274.54           O
ATOM   2260  CB  THR A 376     211.956 200.466 284.721  1.00274.54           C
ATOM   2261  OG1 THR A 376     211.468 200.609 286.061  1.00274.54           O
ATOM   2262  CG2 THR A 376     212.616 201.768 284.285  1.00274.54           C
ATOM   2263  N   PHE A 377     210.900 200.971 281.517  1.00270.98           N
ATOM   2264  CA  PHE A 377     211.368 201.019 280.132  1.00270.98           C
ATOM   2265  C   PHE A 377     211.582 202.484 279.758  1.00270.98           C
ATOM   2266  O   PHE A 377     210.622 203.199 279.457  1.00270.98           O
ATOM   2267  CB  PHE A 377     210.383 200.330 279.196  1.00270.98           C
ATOM   2268  CG  PHE A 377     210.916 200.122 277.812  1.00270.98           C
ATOM   2269  CD1 PHE A 377     210.924 201.152 276.892  1.00270.98           C
ATOM   2270  CD2 PHE A 377     211.428 198.891 277.437  1.00270.98           C
ATOM   2271  CE1 PHE A 377     211.421 200.956 275.626  1.00270.98           C
ATOM   2272  CE2 PHE A 377     211.928 198.693 276.168  1.00270.98           C
ATOM   2273  CZ  PHE A 377     211.924 199.726 275.260  1.00270.98           C
ATOM   2274  N   LYS A 378     212.839 202.928 279.782  1.00271.36           N
ATOM   2275  CA  LYS A 378     213.195 204.309 279.470  1.00271.36           C
ATOM   2276  C   LYS A 378     214.377 204.324 278.510  1.00271.36           C
ATOM   2277  O   LYS A 378     215.445 203.784 278.817  1.00271.36           O
ATOM   2278  CB  LYS A 378     213.488 205.123 280.739  1.00271.36           C
ATOM   2279  CG  LYS A 378     214.593 204.610 281.646  1.00271.36           C
ATOM   2280  CD  LYS A 378     214.850 205.612 282.764  1.00271.36           C
ATOM   2281  CE  LYS A 378     215.987 205.183 283.672  1.00271.36           C
ATOM   2282  NZ  LYS A 378     216.180 206.129 284.805  1.00271.36           N
ATOM   2283  N   CYS A 379     214.167 204.924 277.339  1.00270.33           N
ATOM   2284  CA  CYS A 379     215.159 205.049 276.281  1.00270.33           C
ATOM   2285  C   CYS A 379     215.466 206.520 276.033  1.00270.33           C
ATOM   2286  O   CYS A 379     214.634 207.396 276.283  1.00270.33           O
ATOM   2287  CB  CYS A 379     214.684 204.403 274.973  1.00270.33           C
ATOM   2288  SG  CYS A 379     214.308 202.646 275.079  1.00270.33           S
ATOM   2289  N   TYR A 380     216.671 206.782 275.530  1.00267.71           N
ATOM   2290  CA  TYR A 380     217.145 208.138 275.306  1.00267.71           C
ATOM   2291  C   TYR A 380     217.700 208.260 273.895  1.00267.71           C
ATOM   2292  O   TYR A 380     218.109 207.277 273.273  1.00267.71           O
ATOM   2293  CB  TYR A 380     218.246 208.527 276.303  1.00267.71           C
ATOM   2294  CG  TYR A 380     217.892 208.336 277.759  1.00267.71           C
ATOM   2295  CD1 TYR A 380     218.137 207.128 278.398  1.00267.71           C
ATOM   2296  CD2 TYR A 380     217.336 209.368 278.501  1.00267.71           C
ATOM   2297  CE1 TYR A 380     217.826 206.948 279.731  1.00267.71           C
ATOM   2298  CE2 TYR A 380     217.021 209.198 279.836  1.00267.71           C
ATOM   2299  CZ  TYR A 380     217.269 207.986 280.445  1.00267.71           C
ATOM   2300  OH  TYR A 380     216.958 207.813 281.774  1.00267.71           O
ATOM   2301  N   GLY A 381     217.706 209.494 273.398  1.00259.85           N
ATOM   2302  CA  GLY A 381     218.264 209.810 272.098  1.00259.85           C
ATOM   2303  C   GLY A 381     217.304 209.452 270.983  1.00259.85           C
ATOM   2304  O   GLY A 381     216.923 210.311 270.182  1.00259.85           O
ATOM   2305  N   VAL A 382     216.909 208.183 270.916  1.00255.93           N
ATOM   2306  CA  VAL A 382     215.987 207.692 269.901  1.00255.93           C
ATOM   2307  C   VAL A 382     214.762 207.128 270.606  1.00255.93           C
ATOM   2308  O   VAL A 382     214.891 206.406 271.602  1.00255.93           O
ATOM   2309  CB  VAL A 382     216.644 206.634 268.993  1.00255.93           C
ATOM   2310  CG1 VAL A 382     217.276 205.528 269.824  1.00255.93           C
ATOM   2311  CG2 VAL A 382     215.623 206.059 268.018  1.00255.93           C
ATOM   2312  N   SER A 383     213.581 207.496 270.121  1.00254.36           N
ATOM   2313  CA  SER A 383     212.354 206.944 270.675  1.00254.36           C
ATOM   2314  C   SER A 383     212.374 205.422 270.548  1.00254.36           C
ATOM   2315  O   SER A 383     212.863 204.891 269.544  1.00254.36           O
ATOM   2316  CB  SER A 383     211.131 207.533 269.972  1.00254.36           C
ATOM   2317  OG  SER A 383     210.856 206.845 268.768  1.00254.36           O
ATOM   2318  N   PRO A 384     211.862 204.693 271.544  1.00256.32           N
ATOM   2319  CA  PRO A 384     212.018 203.226 271.540  1.00256.32           C
ATOM   2320  C   PRO A 384     211.465 202.536 270.302  1.00256.32           C
ATOM   2321  O   PRO A 384     211.967 201.474 269.915  1.00256.32           O
ATOM   2322  CB  PRO A 384     211.269 202.798 272.808  1.00256.32           C
ATOM   2323  CG  PRO A 384     211.254 204.010 273.677  1.00256.32           C
ATOM   2324  CD  PRO A 384     211.173 205.179 272.751  1.00256.32           C
ATOM   2325  N   THR A 385     210.432 203.105 269.682  1.00256.25           N
ATOM   2326  CA  THR A 385     209.812 202.478 268.516  1.00256.25           C
ATOM   2327  C   THR A 385     210.777 202.378 267.334  1.00256.25           C
ATOM   2328  O   THR A 385     210.837 201.340 266.664  1.00256.25           O
ATOM   2329  CB  THR A 385     208.533 203.226 268.120  1.00256.25           C
ATOM   2330  OG1 THR A 385     207.984 202.650 266.928  1.00256.25           O
ATOM   2331  CG2 THR A 385     208.791 204.707 267.895  1.00256.25           C
ATOM   2332  N   LYS A 386     211.541 203.437 267.065  1.00255.11           N
ATOM   2333  CA  LYS A 386     212.359 203.534 265.859  1.00255.11           C
ATOM   2334  C   LYS A 386     213.687 202.781 265.914  1.00255.11           C
ATOM   2335  O   LYS A 386     214.459 202.886 264.958  1.00255.11           O
ATOM   2336  CB  LYS A 386     212.651 205.001 265.527  1.00255.11           C
ATOM   2337  CG  LYS A 386     211.435 205.811 265.103  1.00255.11           C
ATOM   2338  CD  LYS A 386     211.799 207.253 264.735  1.00255.11           C
ATOM   2339  CE  LYS A 386     212.738 207.932 265.727  1.00255.11           C
ATOM   2340  NZ  LYS A 386     212.446 207.648 267.151  1.00255.11           N
ATOM   2341  N   LEU A 387     214.006 202.061 266.991  1.00254.05           N
ATOM   2342  CA  LEU A 387     215.264 201.312 266.996  1.00254.05           C
ATOM   2343  C   LEU A 387     215.327 200.260 265.890  1.00254.05           C
ATOM   2344  O   LEU A 387     216.422 199.929 265.421  1.00254.05           O
ATOM   2345  CB  LEU A 387     215.497 200.648 268.356  1.00254.05           C
ATOM   2346  CG  LEU A 387     215.938 201.437 269.597  1.00254.05           C
ATOM   2347  CD1 LEU A 387     217.366 201.924 269.417  1.00254.05           C
ATOM   2348  CD2 LEU A 387     215.036 202.607 269.922  1.00254.05           C
ATOM   2349  N   ASN A 388     214.185 199.724 265.457  1.00251.76           N
ATOM   2350  CA  ASN A 388     214.204 198.697 264.418  1.00251.76           C
ATOM   2351  C   ASN A 388     214.573 199.234 263.036  1.00251.76           C
ATOM   2352  O   ASN A 388     214.814 198.434 262.123  1.00251.76           O
ATOM   2353  CB  ASN A 388     212.834 198.027 264.351  1.00251.76           C
ATOM   2354  CG  ASN A 388     211.758 198.970 263.838  1.00251.76           C
ATOM   2355  OD1 ASN A 388     211.872 200.187 263.978  1.00251.76           O
ATOM   2356  ND2 ASN A 388     210.713 198.416 263.233  1.00251.76           N
ATOM   2357  N   ASP A 389     214.591 200.551 262.847  1.00255.82           N
ATOM   2358  CA  ASP A 389     214.921 201.152 261.560  1.00255.82           C
ATOM   2359  C   ASP A 389     216.337 201.711 261.499  1.00255.82           C
ATOM   2360  O   ASP A 389     216.702 202.315 260.489  1.00255.82           O
ATOM   2361  CB  ASP A 389     213.895 202.241 261.193  1.00255.82           C
ATOM   2362  CG  ASP A 389     213.956 203.459 262.098  1.00255.82           C
ATOM   2363  OD1 ASP A 389     215.051 203.854 262.547  1.00255.82           O
ATOM   2364  OD2 ASP A 389     212.898 204.074 262.335  1.00255.82           O
ATOM   2365  N   LEU A 390     217.125 201.563 262.556  1.00252.35           N
ATOM   2366  CA  LEU A 390     218.454 202.148 262.638  1.00252.35           C
ATOM   2367  C   LEU A 390     219.509 201.057 262.698  1.00252.35           C
ATOM   2368  O   LEU A 390     219.275 199.992 263.280  1.00252.35           O
ATOM   2369  CB  LEU A 390     218.604 203.025 263.905  1.00252.35           C
ATOM   2370  CG  LEU A 390     218.072 204.465 263.878  1.00252.35           C
ATOM   2371  CD1 LEU A 390     217.950 205.078 265.258  1.00252.35           C
ATOM   2372  CD2 LEU A 390     219.051 205.290 263.047  1.00252.35           C
ATOM   2373  N   CYS A 391     220.680 201.346 262.109  1.00251.46           N
ATOM   2374  CA  CYS A 391     221.861 200.499 262.223  1.00251.46           C
ATOM   2375  C   CYS A 391     222.881 201.151 263.145  1.00251.46           C
ATOM   2376  O   CYS A 391     223.020 202.377 263.179  1.00251.46           O
ATOM   2377  CB  CYS A 391     222.529 200.219 260.856  1.00251.46           C
ATOM   2378  SG  CYS A 391     221.667 199.265 259.496  1.00251.46           S
ATOM   2379  N   PHE A 392     223.603 200.302 263.879  1.00251.74           N
ATOM   2380  CA  PHE A 392     224.624 200.716 264.828  1.00251.74           C
ATOM   2381  C   PHE A 392     225.890 199.895 264.619  1.00251.74           C
ATOM   2382  O   PHE A 392     225.860 198.789 264.071  1.00251.74           O
ATOM   2383  CB  PHE A 392     224.129 200.570 266.270  1.00251.74           C
ATOM   2384  CG  PHE A 392     222.855 201.317 266.543  1.00251.74           C
ATOM   2385  CD1 PHE A 392     222.889 202.663 266.862  1.00251.74           C
ATOM   2386  CD2 PHE A 392     221.626 200.680 266.467  1.00251.74           C
ATOM   2387  CE1 PHE A 392     221.723 203.362 267.105  1.00251.74           C
ATOM   2388  CE2 PHE A 392     220.453 201.376 266.711  1.00251.74           C
ATOM   2389  CZ  PHE A 392     220.504 202.720 267.031  1.00251.74           C
ATOM   2390  N   THR A 393     227.009 200.452 265.085  1.00251.24           N
ATOM   2391  CA  THR A 393     228.283 199.742 265.037  1.00251.24           C
ATOM   2392  C   THR A 393     228.312 198.585 266.027  1.00251.24           C
ATOM   2393  O   THR A 393     228.687 197.461 265.674  1.00251.24           O
ATOM   2394  CB  THR A 393     229.424 200.714 265.327  1.00251.24           C
ATOM   2395  OG1 THR A 393     229.243 201.915 264.565  1.00251.24           O
ATOM   2396  CG2 THR A 393     230.749 200.081 264.984  1.00251.24           C
ATOM   2397  N   ASN A 394     227.928 198.845 267.274  1.00254.66           N
ATOM   2398  CA  ASN A 394     228.006 197.851 268.334  1.00254.66           C
ATOM   2399  C   ASN A 394     226.902 198.123 269.345  1.00254.66           C
ATOM   2400  O   ASN A 394     226.405 199.245 269.462  1.00254.66           O
ATOM   2401  CB  ASN A 394     229.377 197.854 269.020  1.00254.66           C
ATOM   2402  CG  ASN A 394     230.402 197.019 268.279  1.00254.66           C
ATOM   2403  OD1 ASN A 394     230.193 195.830 268.039  1.00254.66           O
ATOM   2404  ND2 ASN A 394     231.519 197.637 267.916  1.00254.66           N
ATOM   2405  N   VAL A 395     226.524 197.079 270.079  1.00257.96           N
ATOM   2406  CA  VAL A 395     225.604 197.207 271.203  1.00257.96           C
ATOM   2407  C   VAL A 395     226.220 196.546 272.423  1.00257.96           C
ATOM   2408  O   VAL A 395     226.693 195.407 272.349  1.00257.96           O
ATOM   2409  CB  VAL A 395     224.232 196.570 270.909  1.00257.96           C
ATOM   2410  CG1 VAL A 395     223.302 196.741 272.103  1.00257.96           C
ATOM   2411  CG2 VAL A 395     223.617 197.169 269.675  1.00257.96           C
ATOM   2412  N   TYR A 396     226.216 197.263 273.539  1.00262.86           N
ATOM   2413  CA  TYR A 396     226.717 196.764 274.806  1.00262.86           C
ATOM   2414  C   TYR A 396     225.541 196.680 275.767  1.00262.86           C
ATOM   2415  O   TYR A 396     224.582 197.449 275.661  1.00262.86           O
ATOM   2416  CB  TYR A 396     227.796 197.685 275.381  1.00262.86           C
ATOM   2417  CG  TYR A 396     229.066 197.745 274.567  1.00262.86           C
ATOM   2418  CD1 TYR A 396     229.211 198.678 273.548  1.00262.86           C
ATOM   2419  CD2 TYR A 396     230.127 196.889 274.827  1.00262.86           C
ATOM   2420  CE1 TYR A 396     230.368 198.744 272.798  1.00262.86           C
ATOM   2421  CE2 TYR A 396     231.292 196.952 274.085  1.00262.86           C
ATOM   2422  CZ  TYR A 396     231.406 197.879 273.072  1.00262.86           C
ATOM   2423  OH  TYR A 396     232.564 197.944 272.332  1.00262.86           O
ATOM   2424  N   ALA A 397     225.609 195.743 276.706  1.00272.56           N
ATOM   2425  CA  ALA A 397     224.560 195.632 277.707  1.00272.56           C
ATOM   2426  C   ALA A 397     225.181 195.353 279.063  1.00272.56           C
ATOM   2427  O   ALA A 397     225.959 194.408 279.204  1.00272.56           O
ATOM   2428  CB  ALA A 397     223.564 194.524 277.346  1.00272.56           C
ATOM   2429  N   ASP A 398     224.822 196.160 280.054  1.00282.18           N
ATOM   2430  CA  ASP A 398     225.268 195.960 281.424  1.00282.18           C
ATOM   2431  C   ASP A 398     224.159 195.274 282.207  1.00282.18           C
ATOM   2432  O   ASP A 398     222.977 195.564 282.003  1.00282.18           O
ATOM   2433  CB  ASP A 398     225.641 197.288 282.085  1.00282.18           C
ATOM   2434  N   SER A 399     224.537 194.366 283.102  1.00288.11           N
ATOM   2435  CA  SER A 399     223.545 193.621 283.862  1.00288.11           C
ATOM   2436  C   SER A 399     223.951 193.546 285.325  1.00288.11           C
ATOM   2437  O   SER A 399     225.119 193.302 285.643  1.00288.11           O
ATOM   2438  CB  SER A 399     223.374 192.207 283.297  1.00288.11           C
ATOM   2439  OG  SER A 399     224.312 191.314 283.873  1.00288.11           O
ATOM   2440  N   PHE A 400     222.972 193.741 286.205  1.00291.55           N
ATOM   2441  CA  PHE A 400     223.168 193.651 287.647  1.00291.55           C
ATOM   2442  C   PHE A 400     221.801 193.672 288.322  1.00291.55           C
ATOM   2443  O   PHE A 400     220.785 193.990 287.698  1.00291.55           O
ATOM   2444  CB  PHE A 400     224.060 194.785 288.164  1.00291.55           C
ATOM   2445  CG  PHE A 400     223.651 196.150 287.680  1.00291.55           C
ATOM   2446  CD1 PHE A 400     222.695 196.887 288.357  1.00291.55           C
ATOM   2447  CD2 PHE A 400     224.231 196.697 286.547  1.00291.55           C
ATOM   2448  CE1 PHE A 400     222.323 198.143 287.911  1.00291.55           C
ATOM   2449  CE2 PHE A 400     223.864 197.950 286.096  1.00291.55           C
ATOM   2450  CZ  PHE A 400     222.909 198.674 286.779  1.00291.55           C
ATOM   2451  N   VAL A 401     221.792 193.324 289.608  1.00293.68           N
ATOM   2452  CA  VAL A 401     220.604 193.404 290.452  1.00293.68           C
ATOM   2453  C   VAL A 401     220.827 194.489 291.496  1.00293.68           C
ATOM   2454  O   VAL A 401     221.933 194.633 292.030  1.00293.68           O
ATOM   2455  CB  VAL A 401     220.278 192.052 291.117  1.00293.68           C
ATOM   2456  CG1 VAL A 401     219.071 192.179 292.033  1.00293.68           C
ATOM   2457  CG2 VAL A 401     220.001 191.007 290.060  1.00293.68           C
ATOM   2458  N   ILE A 402     219.775 195.254 291.786  1.00294.31           N
ATOM   2459  CA  ILE A 402     219.801 196.325 292.772  1.00294.31           C
ATOM   2460  C   ILE A 402     218.470 196.339 293.514  1.00294.31           C
ATOM   2461  O   ILE A 402     217.570 195.540 293.242  1.00294.31           O
ATOM   2462  CB  ILE A 402     220.049 197.707 292.139  1.00294.31           C
ATOM   2463  CG1 ILE A 402     218.920 198.017 291.160  1.00294.31           C
ATOM   2464  CG2 ILE A 402     221.414 197.775 291.475  1.00294.31           C
ATOM   2465  CD1 ILE A 402     218.850 199.442 290.772  1.00294.31           C
ATOM   2466  N   ARG A 403     218.352 197.267 294.460  1.00294.58           N
ATOM   2467  CA  ARG A 403     217.096 197.520 295.146  1.00294.58           C
ATOM   2468  C   ARG A 403     216.139 198.287 294.234  1.00294.58           C
ATOM   2469  O   ARG A 403     216.515 198.804 293.180  1.00294.58           O
ATOM   2470  CB  ARG A 403     217.339 198.295 296.439  1.00294.58           C
ATOM   2471  N   GLY A 404     214.876 198.355 294.659  1.00292.72           N
ATOM   2472  CA  GLY A 404     213.870 199.019 293.845  1.00292.72           C
ATOM   2473  C   GLY A 404     214.077 200.520 293.764  1.00292.72           C
ATOM   2474  O   GLY A 404     214.131 201.093 292.672  1.00292.72           O
ATOM   2475  N   ASP A 405     214.180 201.179 294.922  1.00290.08           N
ATOM   2476  CA  ASP A 405     214.356 202.629 294.945  1.00290.08           C
ATOM   2477  C   ASP A 405     215.620 203.064 294.214  1.00290.08           C
ATOM   2478  O   ASP A 405     215.673 204.176 293.678  1.00290.08           O
ATOM   2479  CB  ASP A 405     214.382 203.128 296.390  1.00290.08           C
ATOM   2480  N   GLU A 406     216.642 202.211 294.182  1.00290.36           N
ATOM   2481  CA  GLU A 406     217.900 202.542 293.525  1.00290.36           C
ATOM   2482  C   GLU A 406     217.812 202.503 292.004  1.00290.36           C
ATOM   2483  O   GLU A 406     218.810 202.800 291.338  1.00290.36           O
ATOM   2484  CB  GLU A 406     219.004 201.593 293.999  1.00290.36           C
ATOM   2485  N   VAL A 407     216.656 202.144 291.440  1.00289.93           N
ATOM   2486  CA  VAL A 407     216.524 202.087 289.987  1.00289.93           C
ATOM   2487  C   VAL A 407     216.623 203.482 289.385  1.00289.93           C
ATOM   2488  O   VAL A 407     217.180 203.666 288.296  1.00289.93           O
ATOM   2489  CB  VAL A 407     215.206 201.394 289.597  1.00289.93           C
ATOM   2490  N   ARG A 408     216.074 204.483 290.076  1.00286.53           N
ATOM   2491  CA  ARG A 408     216.108 205.857 289.586  1.00286.53           C
ATOM   2492  C   ARG A 408     217.526 206.389 289.417  1.00286.53           C
ATOM   2493  O   ARG A 408     217.715 207.408 288.743  1.00286.53           O
ATOM   2494  CB  ARG A 408     215.317 206.764 290.531  1.00286.53           C
ATOM   2495  CG  ARG A 408     213.808 206.504 290.564  1.00286.53           C
ATOM   2496  CD  ARG A 408     213.137 206.634 289.194  1.00286.53           C
ATOM   2497  NE  ARG A 408     213.286 205.443 288.359  1.00286.53           N
ATOM   2498  CZ  ARG A 408     212.603 204.315 288.529  1.00286.53           C
ATOM   2499  NH1 ARG A 408     211.708 204.215 289.502  1.00286.53           N
ATOM   2500  NH2 ARG A 408     212.810 203.286 287.718  1.00286.53           N
ATOM   2501  N   GLN A 409     218.523 205.732 290.007  1.00288.12           N
ATOM   2502  CA  GLN A 409     219.900 206.204 289.939  1.00288.12           C
ATOM   2503  C   GLN A 409     220.640 205.757 288.685  1.00288.12           C
ATOM   2504  O   GLN A 409     221.762 206.220 288.456  1.00288.12           O
ATOM   2505  CB  GLN A 409     220.679 205.735 291.175  1.00288.12           C
ATOM   2506  CG  GLN A 409     220.120 206.234 292.500  1.00288.12           C
ATOM   2507  CD  GLN A 409     220.058 207.749 292.588  1.00288.12           C
ATOM   2508  OE1 GLN A 409     220.775 208.457 291.880  1.00288.12           O
ATOM   2509  NE2 GLN A 409     219.195 208.253 293.461  1.00288.12           N
ATOM   2510  N   ILE A 410     220.057 204.881 287.873  1.00288.95           N
ATOM   2511  CA  ILE A 410     220.719 204.423 286.638  1.00288.95           C
ATOM   2512  C   ILE A 410     220.313 205.415 285.555  1.00288.95           C
ATOM   2513  O   ILE A 410     219.413 205.188 284.743  1.00288.95           O
ATOM   2514  CB  ILE A 410     220.371 202.974 286.288  1.00288.95           C
ATOM   2515  CG1 ILE A 410     220.859 202.036 287.387  1.00288.95           C
ATOM   2516  CG2 ILE A 410     221.031 202.571 284.983  1.00288.95           C
ATOM   2517  CD1 ILE A 410     219.798 201.683 288.370  1.00288.95           C
ATOM   2518  N   ALA A 411     220.985 206.560 285.561  1.00287.38           N
ATOM   2519  CA  ALA A 411     220.729 207.628 284.608  1.00287.38           C
ATOM   2520  C   ALA A 411     221.922 208.569 284.622  1.00287.38           C
ATOM   2521  O   ALA A 411     222.674 208.605 285.604  1.00287.38           O
ATOM   2522  CB  ALA A 411     219.435 208.385 284.955  1.00287.38           C
ATOM   2523  N   PRO A 412     222.130 209.333 283.554  1.00287.48           N
ATOM   2524  CA  PRO A 412     223.145 210.389 283.601  1.00287.48           C
ATOM   2525  C   PRO A 412     222.763 211.461 284.607  1.00287.48           C
ATOM   2526  O   PRO A 412     221.585 211.766 284.809  1.00287.48           O
ATOM   2527  CB  PRO A 412     223.159 210.940 282.170  1.00287.48           C
ATOM   2528  CG  PRO A 412     221.835 210.560 281.601  1.00287.48           C
ATOM   2529  CD  PRO A 412     221.472 209.255 282.237  1.00287.48           C
ATOM   2530  N   GLY A 413     223.779 212.035 285.245  1.00291.18           N
ATOM   2531  CA  GLY A 413     223.533 213.134 286.156  1.00291.18           C
ATOM   2532  C   GLY A 413     222.939 212.757 287.494  1.00291.18           C
ATOM   2533  O   GLY A 413     222.215 213.562 288.087  1.00291.18           O
ATOM   2534  N   GLN A 414     223.219 211.556 287.993  1.00292.38           N
ATOM   2535  CA  GLN A 414     222.657 211.098 289.254  1.00292.38           C
ATOM   2536  C   GLN A 414     223.754 211.004 290.307  1.00292.38           C
ATOM   2537  O   GLN A 414     224.944 210.903 289.994  1.00292.38           O
ATOM   2538  CB  GLN A 414     221.968 209.739 289.089  1.00292.38           C
ATOM   2539  N   THR A 415     223.334 211.034 291.570  1.00295.52           N
ATOM   2540  CA  THR A 415     224.233 210.898 292.706  1.00295.52           C
ATOM   2541  C   THR A 415     223.696 209.870 293.691  1.00295.52           C
ATOM   2542  O   THR A 415     222.501 209.567 293.722  1.00295.52           O
ATOM   2543  CB  THR A 415     224.440 212.241 293.422  1.00295.52           C
ATOM   2544  N   GLY A 416     224.606 209.340 294.506  1.00301.87           N
ATOM   2545  CA  GLY A 416     224.255 208.364 295.517  1.00301.87           C
ATOM   2546  C   GLY A 416     225.264 207.241 295.620  1.00301.87           C
ATOM   2547  O   GLY A 416     226.215 207.181 294.835  1.00301.87           O
ATOM   2548  N   LYS A 417     225.069 206.349 296.596  1.00303.94           N
ATOM   2549  CA  LYS A 417     226.012 205.253 296.802  1.00303.94           C
ATOM   2550  C   LYS A 417     226.123 204.379 295.561  1.00303.94           C
ATOM   2551  O   LYS A 417     227.201 203.855 295.255  1.00303.94           O
ATOM   2552  CB  LYS A 417     225.591 204.419 298.012  1.00303.94           C
ATOM   2553  N   ILE A 418     225.023 204.214 294.829  1.00303.06           N
ATOM   2554  CA  ILE A 418     225.061 203.410 293.614  1.00303.06           C
ATOM   2555  C   ILE A 418     225.703 204.198 292.479  1.00303.06           C
ATOM   2556  O   ILE A 418     226.647 203.731 291.832  1.00303.06           O
ATOM   2557  CB  ILE A 418     223.635 202.955 293.252  1.00303.06           C
ATOM   2558  CG1 ILE A 418     223.224 201.756 294.106  1.00303.06           C
ATOM   2559  CG2 ILE A 418     223.529 202.624 291.772  1.00303.06           C
ATOM   2560  CD1 ILE A 418     224.129 200.572 293.969  1.00303.06           C
ATOM   2561  N   ALA A 419     225.185 205.402 292.223  1.00303.93           N
ATOM   2562  CA  ALA A 419     225.655 206.228 291.113  1.00303.93           C
ATOM   2563  C   ALA A 419     227.149 206.521 291.204  1.00303.93           C
ATOM   2564  O   ALA A 419     227.844 206.575 290.182  1.00303.93           O
ATOM   2565  CB  ALA A 419     224.859 207.531 291.061  1.00303.93           C
ATOM   2566  N   ASP A 420     227.662 206.703 292.421  1.00304.06           N
ATOM   2567  CA  ASP A 420     229.047 207.104 292.648  1.00304.06           C
ATOM   2568  C   ASP A 420     230.019 205.943 292.832  1.00304.06           C
ATOM   2569  O   ASP A 420     231.163 206.028 292.372  1.00304.06           O
ATOM   2570  CB  ASP A 420     229.127 208.024 293.869  1.00304.06           C
ATOM   2571  N   TYR A 421     229.611 204.861 293.494  1.00302.71           N
ATOM   2572  CA  TYR A 421     230.548 203.804 293.844  1.00302.71           C
ATOM   2573  C   TYR A 421     230.234 202.436 293.257  1.00302.71           C
ATOM   2574  O   TYR A 421     231.052 201.523 293.416  1.00302.71           O
ATOM   2575  CB  TYR A 421     230.644 203.664 295.372  1.00302.71           C
ATOM   2576  CG  TYR A 421     231.148 204.905 296.067  1.00302.71           C
ATOM   2577  CD1 TYR A 421     232.452 205.345 295.884  1.00302.71           C
ATOM   2578  CD2 TYR A 421     230.318 205.641 296.902  1.00302.71           C
ATOM   2579  CE1 TYR A 421     232.916 206.483 296.513  1.00302.71           C
ATOM   2580  CE2 TYR A 421     230.774 206.779 297.538  1.00302.71           C
ATOM   2581  CZ  TYR A 421     232.073 207.195 297.339  1.00302.71           C
ATOM   2582  OH  TYR A 421     232.532 208.326 297.974  1.00302.71           O
ATOM   2583  N   ASN A 422     229.099 202.255 292.587  1.00301.56           N
ATOM   2584  CA  ASN A 422     228.764 200.935 292.066  1.00301.56           C
ATOM   2585  C   ASN A 422     228.642 200.915 290.553  1.00301.56           C
ATOM   2586  O   ASN A 422     229.246 200.056 289.899  1.00301.56           O
ATOM   2587  CB  ASN A 422     227.455 200.447 292.697  1.00301.56           C
ATOM   2588  CG  ASN A 422     227.583 200.212 294.182  1.00301.56           C
ATOM   2589  OD1 ASN A 422     227.856 199.098 294.622  1.00301.56           O
ATOM   2590  ND2 ASN A 422     227.383 201.264 294.968  1.00301.56           N
ATOM   2591  N   TYR A 423     227.879 201.835 289.974  1.00295.25           N
ATOM   2592  CA  TYR A 423     227.651 201.833 288.533  1.00295.25           C
ATOM   2593  C   TYR A 423     227.482 203.283 288.109  1.00295.25           C
ATOM   2594  O   TYR A 423     226.466 203.906 288.431  1.00295.25           O
ATOM   2595  CB  TYR A 423     226.426 200.999 288.164  1.00295.25           C
ATOM   2596  CG  TYR A 423     226.192 200.877 286.675  1.00295.25           C
ATOM   2597  CD1 TYR A 423     226.990 200.051 285.894  1.00295.25           C
ATOM   2598  CD2 TYR A 423     225.175 201.586 286.051  1.00295.25           C
ATOM   2599  CE1 TYR A 423     226.780 199.933 284.534  1.00295.25           C
ATOM   2600  CE2 TYR A 423     224.959 201.477 284.690  1.00295.25           C
ATOM   2601  CZ  TYR A 423     225.764 200.648 283.937  1.00295.25           C
ATOM   2602  OH  TYR A 423     225.554 200.538 282.582  1.00295.25           O
ATOM   2603  N   LYS A 424     228.464 203.818 287.392  1.00288.97           N
ATOM   2604  CA  LYS A 424     228.440 205.212 286.983  1.00288.97           C
ATOM   2605  C   LYS A 424     228.235 205.296 285.480  1.00288.97           C
ATOM   2606  O   LYS A 424     228.846 204.543 284.715  1.00288.97           O
ATOM   2607  CB  LYS A 424     229.737 205.924 287.378  1.00288.97           C
ATOM   2608  N   LEU A 425     227.375 206.210 285.067  1.00283.75           N
ATOM   2609  CA  LEU A 425     227.152 206.461 283.660  1.00283.75           C
ATOM   2610  C   LEU A 425     227.803 207.774 283.241  1.00283.75           C
ATOM   2611  O   LEU A 425     227.832 208.725 284.031  1.00283.75           O
ATOM   2612  CB  LEU A 425     225.646 206.515 283.367  1.00283.75           C
ATOM   2613  CG  LEU A 425     225.138 206.197 281.962  1.00283.75           C
ATOM   2614  CD1 LEU A 425     225.482 204.765 281.583  1.00283.75           C
ATOM   2615  CD2 LEU A 425     223.642 206.423 281.888  1.00283.75           C
ATOM   2616  N   PRO A 426     228.333 207.864 282.025  1.00280.81           N
ATOM   2617  CA  PRO A 426     228.931 209.124 281.579  1.00280.81           C
ATOM   2618  C   PRO A 426     227.846 210.144 281.274  1.00280.81           C
ATOM   2619  O   PRO A 426     226.672 209.811 281.102  1.00280.81           O
ATOM   2620  CB  PRO A 426     229.702 208.724 280.320  1.00280.81           C
ATOM   2621  CG  PRO A 426     228.928 207.577 279.779  1.00280.81           C
ATOM   2622  CD  PRO A 426     228.429 206.820 280.988  1.00280.81           C
ATOM   2623  N   ASP A 427     228.251 211.409 281.209  1.00281.55           N
ATOM   2624  CA  ASP A 427     227.313 212.459 280.820  1.00281.55           C
ATOM   2625  C   ASP A 427     227.188 212.401 279.304  1.00281.55           C
ATOM   2626  O   ASP A 427     227.896 213.086 278.564  1.00281.55           O
ATOM   2627  CB  ASP A 427     227.789 213.824 281.300  1.00281.55           C
ATOM   2628  N   ASP A 428     226.261 211.567 278.847  1.00281.07           N
ATOM   2629  CA  ASP A 428     226.017 211.321 277.430  1.00281.07           C
ATOM   2630  C   ASP A 428     224.679 210.601 277.316  1.00281.07           C
ATOM   2631  O   ASP A 428     224.018 210.314 278.320  1.00281.07           O
ATOM   2632  CB  ASP A 428     227.150 210.511 276.796  1.00281.07           C
ATOM   2633  N   PHE A 429     224.284 210.308 276.081  1.00279.09           N
ATOM   2634  CA  PHE A 429     223.069 209.546 275.851  1.00279.09           C
ATOM   2635  C   PHE A 429     223.284 208.071 276.184  1.00279.09           C
ATOM   2636  O   PHE A 429     224.412 207.585 276.298  1.00279.09           O
ATOM   2637  CB  PHE A 429     222.613 209.684 274.399  1.00279.09           C
ATOM   2638  CG  PHE A 429     223.167 208.624 273.488  1.00279.09           C
ATOM   2639  CD1 PHE A 429     224.485 208.676 273.063  1.00279.09           C
ATOM   2640  CD2 PHE A 429     222.369 207.577 273.054  1.00279.09           C
ATOM   2641  CE1 PHE A 429     224.997 207.701 272.226  1.00279.09           C
ATOM   2642  CE2 PHE A 429     222.875 206.600 272.218  1.00279.09           C
ATOM   2643  CZ  PHE A 429     224.191 206.662 271.803  1.00279.09           C
ATOM   2644  N   THR A 430     222.171 207.361 276.344  1.00276.74           N
ATOM   2645  CA  THR A 430     222.173 205.923 276.564  1.00276.74           C
ATOM   2646  C   THR A 430     221.022 205.321 275.774  1.00276.74           C
ATOM   2647  O   THR A 430     219.935 205.901 275.720  1.00276.74           O
ATOM   2648  CB  THR A 430     222.042 205.583 278.057  1.00276.74           C
ATOM   2649  OG1 THR A 430     223.226 206.001 278.746  1.00276.74           O
ATOM   2650  CG2 THR A 430     221.847 204.087 278.264  1.00276.74           C
ATOM   2651  N   GLY A 431     221.274 204.173 275.144  1.00275.82           N
ATOM   2652  CA  GLY A 431     220.264 203.502 274.347  1.00275.82           C
ATOM   2653  C   GLY A 431     218.940 203.341 275.063  1.00275.82           C
ATOM   2654  O   GLY A 431     217.970 204.032 274.739  1.00275.82           O
ATOM   2655  N   CYS A 432     218.899 202.462 276.063  1.00278.28           N
ATOM   2656  CA  CYS A 432     217.684 202.224 276.832  1.00278.28           C
ATOM   2657  C   CYS A 432     218.062 201.675 278.197  1.00278.28           C
ATOM   2658  O   CYS A 432     218.895 200.769 278.295  1.00278.28           O
ATOM   2659  CB  CYS A 432     216.744 201.231 276.130  1.00278.28           C
ATOM   2660  SG  CYS A 432     216.044 201.738 274.548  1.00278.28           S
ATOM   2661  N   VAL A 433     217.451 202.227 279.239  1.00277.08           N
ATOM   2662  CA  VAL A 433     217.584 201.715 280.596  1.00277.08           C
ATOM   2663  C   VAL A 433     216.307 200.954 280.917  1.00277.08           C
ATOM   2664  O   VAL A 433     215.229 201.552 281.021  1.00277.08           O
ATOM   2665  CB  VAL A 433     217.832 202.844 281.606  1.00277.08           C
ATOM   2666  CG1 VAL A 433     217.956 202.272 283.009  1.00277.08           C
ATOM   2667  CG2 VAL A 433     219.079 203.631 281.228  1.00277.08           C
ATOM   2668  N   ILE A 434     216.417 199.640 281.074  1.00277.07           N
ATOM   2669  CA  ILE A 434     215.253 198.777 281.219  1.00277.07           C
ATOM   2670  C   ILE A 434     215.398 197.965 282.496  1.00277.07           C
ATOM   2671  O   ILE A 434     216.465 197.404 282.771  1.00277.07           O
ATOM   2672  CB  ILE A 434     215.083 197.849 279.999  1.00277.07           C
ATOM   2673  CG1 ILE A 434     215.223 198.646 278.702  1.00277.07           C
ATOM   2674  CG2 ILE A 434     213.729 197.176 280.033  1.00277.07           C
ATOM   2675  CD1 ILE A 434     215.165 197.795 277.461  1.00277.07           C
ATOM   2676  N   ALA A 435     214.321 197.902 283.275  1.00278.37           N
ATOM   2677  CA  ALA A 435     214.311 197.164 284.528  1.00278.37           C
ATOM   2678  C   ALA A 435     212.959 196.492 284.710  1.00278.37           C
ATOM   2679  O   ALA A 435     211.938 196.963 284.202  1.00278.37           O
ATOM   2680  CB  ALA A 435     214.611 198.077 285.725  1.00278.37           C
ATOM   2681  N   TRP A 436     212.966 195.383 285.445  1.00282.04           N
ATOM   2682  CA  TRP A 436     211.755 194.638 285.752  1.00282.04           C
ATOM   2683  C   TRP A 436     211.869 194.076 287.161  1.00282.04           C
ATOM   2684  O   TRP A 436     212.967 193.901 287.695  1.00282.04           O
ATOM   2685  CB  TRP A 436     211.488 193.528 284.724  1.00282.04           C
ATOM   2686  CG  TRP A 436     212.512 192.435 284.668  1.00282.04           C
ATOM   2687  CD1 TRP A 436     212.421 191.198 285.235  1.00282.04           C
ATOM   2688  CD2 TRP A 436     213.774 192.473 283.989  1.00282.04           C
ATOM   2689  NE1 TRP A 436     213.549 190.465 284.957  1.00282.04           N
ATOM   2690  CE2 TRP A 436     214.396 191.225 284.194  1.00282.04           C
ATOM   2691  CE3 TRP A 436     214.441 193.442 283.235  1.00282.04           C
ATOM   2692  CZ2 TRP A 436     215.649 190.921 283.667  1.00282.04           C
ATOM   2693  CZ3 TRP A 436     215.685 193.138 282.714  1.00282.04           C
ATOM   2694  CH2 TRP A 436     216.277 191.889 282.934  1.00282.04           C
ATOM   2695  N   ASN A 437     210.716 193.795 287.761  1.00289.36           N
ATOM   2696  CA  ASN A 437     210.698 193.271 289.119  1.00289.36           C
ATOM   2697  C   ASN A 437     211.202 191.835 289.146  1.00289.36           C
ATOM   2698  O   ASN A 437     210.935 191.044 288.237  1.00289.36           O
ATOM   2699  CB  ASN A 437     209.287 193.343 289.699  1.00289.36           C
ATOM   2700  CG  ASN A 437     209.242 192.974 291.166  1.00289.36           C
ATOM   2701  OD1 ASN A 437     209.315 191.800 291.524  1.00289.36           O
ATOM   2702  ND2 ASN A 437     209.122 193.978 292.027  1.00289.36           N
ATOM   2703  N   SER A 438     211.939 191.501 290.209  1.00291.76           N
ATOM   2704  CA  SER A 438     212.658 190.236 290.260  1.00291.76           C
ATOM   2705  C   SER A 438     212.531 189.521 291.601  1.00291.76           C
ATOM   2706  O   SER A 438     213.208 188.505 291.805  1.00291.76           O
ATOM   2707  CB  SER A 438     214.139 190.462 289.937  1.00291.76           C
ATOM   2708  OG  SER A 438     214.294 191.323 288.822  1.00291.76           O
ATOM   2709  N   ASN A 439     211.696 190.010 292.521  1.00291.48           N
ATOM   2710  CA  ASN A 439     211.517 189.320 293.793  1.00291.48           C
ATOM   2711  C   ASN A 439     210.804 187.983 293.638  1.00291.48           C
ATOM   2712  O   ASN A 439     210.797 187.190 294.585  1.00291.48           O
ATOM   2713  CB  ASN A 439     210.748 190.210 294.776  1.00291.48           C
ATOM   2714  CG  ASN A 439     209.241 190.093 294.623  1.00291.48           C
ATOM   2715  OD1 ASN A 439     208.717 190.001 293.513  1.00291.48           O
ATOM   2716  ND2 ASN A 439     208.534 190.095 295.747  1.00291.48           N
ATOM   2717  N   ASN A 440     210.209 187.720 292.474  1.00290.44           N
ATOM   2718  CA  ASN A 440     209.511 186.461 292.247  1.00290.44           C
ATOM   2719  C   ASN A 440     210.469 185.315 291.948  1.00290.44           C
ATOM   2720  O   ASN A 440     210.122 184.151 292.178  1.00290.44           O
ATOM   2721  CB  ASN A 440     208.512 186.619 291.101  1.00290.44           C
ATOM   2722  CG  ASN A 440     209.152 187.179 289.844  1.00290.44           C
ATOM   2723  OD1 ASN A 440     209.740 186.443 289.053  1.00290.44           O
ATOM   2724  ND2 ASN A 440     209.040 188.489 289.655  1.00290.44           N
ATOM   2725  N   LEU A 441     211.665 185.613 291.436  1.00290.64           N
ATOM   2726  CA  LEU A 441     212.606 184.579 291.031  1.00290.64           C
ATOM   2727  C   LEU A 441     213.972 184.676 291.695  1.00290.64           C
ATOM   2728  O   LEU A 441     214.766 183.738 291.561  1.00290.64           O
ATOM   2729  CB  LEU A 441     212.797 184.600 289.506  1.00290.64           C
ATOM   2730  N   ASP A 442     214.274 185.764 292.401  1.00291.54           N
ATOM   2731  CA  ASP A 442     215.575 185.941 293.034  1.00291.54           C
ATOM   2732  C   ASP A 442     215.503 185.934 294.553  1.00291.54           C
ATOM   2733  O   ASP A 442     216.211 185.156 295.201  1.00291.54           O
ATOM   2734  CB  ASP A 442     216.221 187.245 292.544  1.00291.54           C
ATOM   2735  CG  ASP A 442     216.597 187.190 291.076  1.00291.54           C
ATOM   2736  OD1 ASP A 442     217.454 186.357 290.716  1.00291.54           O
ATOM   2737  OD2 ASP A 442     216.037 187.972 290.282  1.00291.54           O
ATOM   2738  N   SER A 443     214.662 186.778 295.142  1.00292.89           N
ATOM   2739  CA  SER A 443     214.523 186.824 296.592  1.00292.89           C
ATOM   2740  C   SER A 443     213.381 185.921 297.043  1.00292.89           C
ATOM   2741  O   SER A 443     213.303 184.759 296.641  1.00292.89           O
ATOM   2742  CB  SER A 443     214.292 188.260 297.071  1.00292.89           C
ATOM   2743  OG  SER A 443     213.048 188.764 296.618  1.00292.89           O
ATOM   2744  N   TYR A 449     220.443 187.638 300.459  1.00293.07           N
ATOM   2745  CA  TYR A 449     221.648 188.411 300.739  1.00293.07           C
ATOM   2746  C   TYR A 449     222.797 187.999 299.837  1.00293.07           C
ATOM   2747  O   TYR A 449     223.965 188.087 300.222  1.00293.07           O
ATOM   2748  CB  TYR A 449     222.058 188.238 302.202  1.00293.07           C
ATOM   2749  CG  TYR A 449     221.115 188.885 303.185  1.00293.07           C
ATOM   2750  CD1 TYR A 449     220.014 188.193 303.681  1.00293.07           C
ATOM   2751  CD2 TYR A 449     221.310 190.190 303.601  1.00293.07           C
ATOM   2752  CE1 TYR A 449     219.145 188.790 304.575  1.00293.07           C
ATOM   2753  CE2 TYR A 449     220.450 190.793 304.495  1.00293.07           C
ATOM   2754  CZ  TYR A 449     219.366 190.089 304.978  1.00293.07           C
ATOM   2755  OH  TYR A 449     218.501 190.680 305.871  1.00293.07           O
ATOM   2756  N   ASN A 450     222.476 187.555 298.624  1.00295.58           N
ATOM   2757  CA  ASN A 450     223.477 187.090 297.676  1.00295.58           C
ATOM   2758  C   ASN A 450     223.932 188.168 296.695  1.00295.58           C
ATOM   2759  O   ASN A 450     224.611 187.844 295.718  1.00295.58           O
ATOM   2760  CB  ASN A 450     222.938 185.885 296.909  1.00295.58           C
ATOM   2761  CG  ASN A 450     221.688 186.222 296.111  1.00295.58           C
ATOM   2762  OD1 ASN A 450     220.880 187.051 296.520  1.00295.58           O
ATOM   2763  ND2 ASN A 450     221.537 185.553 294.970  1.00295.58           N
ATOM   2764  N   TYR A 451     223.552 189.424 296.918  1.00294.33           N
ATOM   2765  CA  TYR A 451     223.957 190.542 296.087  1.00294.33           C
ATOM   2766  C   TYR A 451     224.655 191.590 296.939  1.00294.33           C
ATOM   2767  O   TYR A 451     224.296 191.798 298.099  1.00294.33           O
ATOM   2768  CB  TYR A 451     222.752 191.157 295.368  1.00294.33           C
ATOM   2769  CG  TYR A 451     222.104 190.222 294.375  1.00294.33           C
ATOM   2770  CD1 TYR A 451     222.629 190.059 293.104  1.00294.33           C
ATOM   2771  CD2 TYR A 451     220.967 189.497 294.713  1.00294.33           C
ATOM   2772  CE1 TYR A 451     222.047 189.202 292.193  1.00294.33           C
ATOM   2773  CE2 TYR A 451     220.374 188.639 293.806  1.00294.33           C
ATOM   2774  CZ  TYR A 451     220.915 188.496 292.550  1.00294.33           C
ATOM   2775  OH  TYR A 451     220.316 187.644 291.651  1.00294.33           O
ATOM   2776  N   LEU A 452     225.645 192.260 296.352  1.00296.04           N
ATOM   2777  CA  LEU A 452     226.449 193.236 297.071  1.00296.04           C
ATOM   2778  C   LEU A 452     226.395 194.581 296.363  1.00296.04           C
ATOM   2779  O   LEU A 452     226.243 194.654 295.140  1.00296.04           O
ATOM   2780  CB  LEU A 452     227.906 192.772 297.189  1.00296.04           C
ATOM   2781  CG  LEU A 452     228.186 191.591 298.118  1.00296.04           C
ATOM   2782  CD1 LEU A 452     229.610 191.108 297.918  1.00296.04           C
ATOM   2783  CD2 LEU A 452     227.946 191.969 299.573  1.00296.04           C
ATOM   2784  N   TYR A 453     226.509 195.649 297.149  1.00298.97           N
ATOM   2785  CA  TYR A 453     226.702 196.982 296.606  1.00298.97           C
ATOM   2786  C   TYR A 453     227.758 197.693 297.438  1.00298.97           C
ATOM   2787  O   TYR A 453     227.983 197.365 298.604  1.00298.97           O
ATOM   2788  CB  TYR A 453     225.405 197.807 296.588  1.00298.97           C
ATOM   2789  CG  TYR A 453     224.863 198.174 297.951  1.00298.97           C
ATOM   2790  CD1 TYR A 453     224.237 197.233 298.756  1.00298.97           C
ATOM   2791  CD2 TYR A 453     224.971 199.475 298.428  1.00298.97           C
ATOM   2792  CE1 TYR A 453     223.737 197.575 299.998  1.00298.97           C
ATOM   2793  CE2 TYR A 453     224.478 199.826 299.668  1.00298.97           C
ATOM   2794  CZ  TYR A 453     223.862 198.873 300.449  1.00298.97           C
ATOM   2795  OH  TYR A 453     223.371 199.221 301.686  1.00298.97           O
ATOM   2796  N   ARG A 454     228.397 198.685 296.827  1.00298.55           N
ATOM   2797  CA  ARG A 454     229.410 199.477 297.511  1.00298.55           C
ATOM   2798  C   ARG A 454     228.829 200.784 298.040  1.00298.55           C
ATOM   2799  O   ARG A 454     228.894 201.816 297.374  1.00298.55           O
ATOM   2800  CB  ARG A 454     230.585 199.765 296.575  1.00298.55           C
ATOM   2801  N   PRO A 491     233.962 198.159 302.468  1.00286.33           N
ATOM   2802  CA  PRO A 491     233.505 199.178 301.519  1.00286.33           C
ATOM   2803  C   PRO A 491     232.215 198.781 300.810  1.00286.33           C
ATOM   2804  O   PRO A 491     231.502 199.644 300.297  1.00286.33           O
ATOM   2805  CB  PRO A 491     234.665 199.269 300.528  1.00286.33           C
ATOM   2806  CG  PRO A 491     235.249 197.899 300.531  1.00286.33           C
ATOM   2807  CD  PRO A 491     235.102 197.387 301.942  1.00286.33           C
ATOM   2808  N   LEU A 492     231.924 197.485 300.786  1.00292.23           N
ATOM   2809  CA  LEU A 492     230.739 196.954 300.133  1.00292.23           C
ATOM   2810  C   LEU A 492     229.721 196.496 301.170  1.00292.23           C
ATOM   2811  O   LEU A 492     230.059 196.186 302.315  1.00292.23           O
ATOM   2812  CB  LEU A 492     231.099 195.791 299.202  1.00292.23           C
ATOM   2813  N   GLN A 493     228.459 196.457 300.747  1.00297.58           N
ATOM   2814  CA  GLN A 493     227.360 196.042 301.605  1.00297.58           C
ATOM   2815  C   GLN A 493     226.426 195.135 300.817  1.00297.58           C
ATOM   2816  O   GLN A 493     226.370 195.197 299.587  1.00297.58           O
ATOM   2817  CB  GLN A 493     226.585 197.246 302.156  1.00297.58           C
ATOM   2818  N   SER A 494     225.698 194.290 301.538  1.00296.13           N
ATOM   2819  CA  SER A 494     224.755 193.361 300.934  1.00296.13           C
ATOM   2820  C   SER A 494     223.337 193.916 301.005  1.00296.13           C
ATOM   2821  O   SER A 494     223.027 194.805 301.802  1.00296.13           O
ATOM   2822  CB  SER A 494     224.819 191.996 301.624  1.00296.13           C
ATOM   2823  OG  SER A 494     224.233 190.989 300.817  1.00296.13           O
ATOM   2824  N   TYR A 495     222.473 193.372 300.153  1.00295.87           N
ATOM   2825  CA  TYR A 495     221.081 193.793 300.066  1.00295.87           C
ATOM   2826  C   TYR A 495     220.192 192.812 300.818  1.00295.87           C
ATOM   2827  O   TYR A 495     220.312 191.595 300.643  1.00295.87           O
ATOM   2828  CB  TYR A 495     220.627 193.894 298.610  1.00295.87           C
ATOM   2829  CG  TYR A 495     221.024 195.177 297.916  1.00295.87           C
ATOM   2830  CD1 TYR A 495     220.564 196.406 298.371  1.00295.87           C
ATOM   2831  CD2 TYR A 495     221.842 195.159 296.794  1.00295.87           C
ATOM   2832  CE1 TYR A 495     220.918 197.583 297.737  1.00295.87           C
ATOM   2833  CE2 TYR A 495     222.201 196.331 296.152  1.00295.87           C
ATOM   2834  CZ  TYR A 495     221.736 197.539 296.628  1.00295.87           C
ATOM   2835  OH  TYR A 495     222.091 198.708 295.994  1.00295.87           O
ATOM   2836  N   GLY A 496     219.305 193.346 301.653  1.00292.87           N
ATOM   2837  CA  GLY A 496     218.343 192.529 302.364  1.00292.87           C
ATOM   2838  C   GLY A 496     217.084 192.277 301.563  1.00292.87           C
ATOM   2839  O   GLY A 496     215.980 192.607 302.007  1.00292.87           O
ATOM   2840  N   PHE A 497     217.238 191.695 300.375  1.00293.82           N
ATOM   2841  CA  PHE A 497     216.100 191.414 299.507  1.00293.82           C
ATOM   2842  C   PHE A 497     215.220 190.352 300.153  1.00293.82           C
ATOM   2843  O   PHE A 497     215.585 189.173 300.197  1.00293.82           O
ATOM   2844  CB  PHE A 497     216.587 190.961 298.134  1.00293.82           C
ATOM   2845  CG  PHE A 497     217.261 192.045 297.343  1.00293.82           C
ATOM   2846  CD1 PHE A 497     216.818 193.355 297.423  1.00293.82           C
ATOM   2847  CD2 PHE A 497     218.336 191.755 296.519  1.00293.82           C
ATOM   2848  CE1 PHE A 497     217.434 194.355 296.697  1.00293.82           C
ATOM   2849  CE2 PHE A 497     218.955 192.751 295.788  1.00293.82           C
ATOM   2850  CZ  PHE A 497     218.503 194.052 295.878  1.00293.82           C
ATOM   2851  N   GLN A 498     214.057 190.769 300.657  1.00287.31           N
ATOM   2852  CA  GLN A 498     213.136 189.862 301.319  1.00287.31           C
ATOM   2853  C   GLN A 498     211.882 189.659 300.479  1.00287.31           C
ATOM   2854  O   GLN A 498     211.341 190.626 299.931  1.00287.31           O
ATOM   2855  CB  GLN A 498     212.737 190.393 302.701  1.00287.31           C
ATOM   2856  N   PRO A 499     211.398 188.419 300.356  1.00285.11           N
ATOM   2857  CA  PRO A 499     210.163 188.175 299.595  1.00285.11           C
ATOM   2858  C   PRO A 499     208.915 188.749 300.244  1.00285.11           C
ATOM   2859  O   PRO A 499     207.848 188.722 299.620  1.00285.11           O
ATOM   2860  CB  PRO A 499     210.086 186.639 299.531  1.00285.11           C
ATOM   2861  CG  PRO A 499     211.454 186.151 299.907  1.00285.11           C
ATOM   2862  CD  PRO A 499     212.005 187.171 300.845  1.00285.11           C
ATOM   2863  N   THR A 500     209.009 189.266 301.465  1.00286.13           N
ATOM   2864  CA  THR A 500     207.854 189.818 302.160  1.00286.13           C
ATOM   2865  C   THR A 500     208.110 191.259 302.588  1.00286.13           C
ATOM   2866  O   THR A 500     207.273 192.138 302.379  1.00286.13           O
ATOM   2867  CB  THR A 500     207.489 188.980 303.399  1.00286.13           C
ATOM   2868  OG1 THR A 500     208.683 188.629 304.109  1.00286.13           O
ATOM   2869  CG2 THR A 500     206.759 187.711 302.987  1.00286.13           C
ATOM   2870  N   VAL A 503     208.316 197.200 298.161  1.00293.69           N
ATOM   2871  CA  VAL A 503     208.550 197.334 296.729  1.00293.69           C
ATOM   2872  C   VAL A 503     209.881 198.032 296.479  1.00293.69           C
ATOM   2873  O   VAL A 503     210.698 197.566 295.684  1.00293.69           O
ATOM   2874  CB  VAL A 503     207.398 198.090 296.045  1.00293.69           C
ATOM   2875  CG1 VAL A 503     207.736 198.373 294.590  1.00293.69           C
ATOM   2876  CG2 VAL A 503     206.106 197.294 296.154  1.00293.69           C
ATOM   2877  N   GLY A 504     210.095 199.156 297.166  1.00294.43           N
ATOM   2878  CA  GLY A 504     211.350 199.876 297.041  1.00294.43           C
ATOM   2879  C   GLY A 504     212.552 199.106 297.545  1.00294.43           C
ATOM   2880  O   GLY A 504     213.688 199.451 297.202  1.00294.43           O
ATOM   2881  N   TYR A 505     212.330 198.069 298.350  1.00294.04           N
ATOM   2882  CA  TYR A 505     213.399 197.230 298.872  1.00294.04           C
ATOM   2883  C   TYR A 505     213.515 195.901 298.139  1.00294.04           C
ATOM   2884  O   TYR A 505     214.417 195.116 298.448  1.00294.04           O
ATOM   2885  CB  TYR A 505     213.184 196.973 300.367  1.00294.04           C
ATOM   2886  CG  TYR A 505     211.906 196.225 300.681  1.00294.04           C
ATOM   2887  CD1 TYR A 505     210.695 196.895 300.795  1.00294.04           C
ATOM   2888  CD2 TYR A 505     211.911 194.847 300.861  1.00294.04           C
ATOM   2889  CE1 TYR A 505     209.526 196.216 301.079  1.00294.04           C
ATOM   2890  CE2 TYR A 505     210.746 194.159 301.144  1.00294.04           C
ATOM   2891  CZ  TYR A 505     209.558 194.849 301.253  1.00294.04           C
ATOM   2892  OH  TYR A 505     208.396 194.169 301.536  1.00294.04           O
ATOM   2893  N   GLN A 506     212.632 195.632 297.182  1.00295.07           N
ATOM   2894  CA  GLN A 506     212.649 194.374 296.456  1.00295.07           C
ATOM   2895  C   GLN A 506     213.759 194.376 295.406  1.00295.07           C
ATOM   2896  O   GLN A 506     214.152 195.436 294.911  1.00295.07           O
ATOM   2897  CB  GLN A 506     211.302 194.134 295.780  1.00295.07           C
ATOM   2898  CG  GLN A 506     210.164 193.846 296.743  1.00295.07           C
ATOM   2899  CD  GLN A 506     208.812 193.842 296.058  1.00295.07           C
ATOM   2900  OE1 GLN A 506     208.721 193.702 294.839  1.00295.07           O
ATOM   2901  NE2 GLN A 506     207.751 193.999 296.841  1.00295.07           N
ATOM   2902  N   PRO A 507     214.284 193.204 295.053  1.00295.49           N
ATOM   2903  CA  PRO A 507     215.301 193.154 293.998  1.00295.49           C
ATOM   2904  C   PRO A 507     214.688 193.421 292.634  1.00295.49           C
ATOM   2905  O   PRO A 507     213.552 193.032 292.351  1.00295.49           O
ATOM   2906  CB  PRO A 507     215.848 191.726 294.098  1.00295.49           C
ATOM   2907  CG  PRO A 507     214.734 190.941 294.686  1.00295.49           C
ATOM   2908  CD  PRO A 507     213.997 191.870 295.612  1.00295.49           C
ATOM   2909  N   TYR A 508     215.457 194.098 291.787  1.00291.78           N
ATOM   2910  CA  TYR A 508     215.112 194.307 290.390  1.00291.78           C
ATOM   2911  C   TYR A 508     216.314 193.963 289.527  1.00291.78           C
ATOM   2912  O   TYR A 508     217.456 194.243 289.902  1.00291.78           O
ATOM   2913  CB  TYR A 508     214.683 195.758 290.129  1.00291.78           C
ATOM   2914  CG  TYR A 508     213.294 196.098 290.621  1.00291.78           C
ATOM   2915  CD1 TYR A 508     213.018 196.180 291.979  1.00291.78           C
ATOM   2916  CD2 TYR A 508     212.264 196.354 289.727  1.00291.78           C
ATOM   2917  CE1 TYR A 508     211.752 196.491 292.434  1.00291.78           C
ATOM   2918  CE2 TYR A 508     210.994 196.669 290.172  1.00291.78           C
ATOM   2919  CZ  TYR A 508     210.744 196.736 291.527  1.00291.78           C
ATOM   2920  OH  TYR A 508     209.483 197.052 291.976  1.00291.78           O
ATOM   2921  N   ARG A 509     216.057 193.356 288.373  1.00284.08           N
ATOM   2922  CA  ARG A 509     217.112 193.080 287.410  1.00284.08           C
ATOM   2923  C   ARG A 509     217.156 194.218 286.400  1.00284.08           C
ATOM   2924  O   ARG A 509     216.137 194.549 285.785  1.00284.08           O
ATOM   2925  CB  ARG A 509     216.863 191.748 286.703  1.00284.08           C
ATOM   2926  CG  ARG A 509     217.233 190.518 287.512  1.00284.08           C
ATOM   2927  CD  ARG A 509     216.856 189.251 286.762  1.00284.08           C
ATOM   2928  NE  ARG A 509     217.172 188.043 287.518  1.00284.08           N
ATOM   2929  CZ  ARG A 509     217.397 186.856 286.965  1.00284.08           C
ATOM   2930  NH1 ARG A 509     217.678 185.809 287.729  1.00284.08           N
ATOM   2931  NH2 ARG A 509     217.339 186.714 285.649  1.00284.08           N
ATOM   2932  N   VAL A 510     218.334 194.809 286.228  1.00283.64           N
ATOM   2933  CA  VAL A 510     218.509 195.985 285.384  1.00283.64           C
ATOM   2934  C   VAL A 510     219.441 195.644 284.231  1.00283.64           C
ATOM   2935  O   VAL A 510     220.525 195.089 284.443  1.00283.64           O
ATOM   2936  CB  VAL A 510     219.056 197.178 286.188  1.00283.64           C
ATOM   2937  CG1 VAL A 510     219.203 198.399 285.294  1.00283.64           C
ATOM   2938  CG2 VAL A 510     218.142 197.484 287.362  1.00283.64           C
ATOM   2939  N   VAL A 511     219.017 195.981 283.017  1.00278.61           N
ATOM   2940  CA  VAL A 511     219.832 195.844 281.817  1.00278.61           C
ATOM   2941  C   VAL A 511     219.938 197.222 281.182  1.00278.61           C
ATOM   2942  O   VAL A 511     218.917 197.867 280.918  1.00278.61           O
ATOM   2943  CB  VAL A 511     219.241 194.823 280.829  1.00278.61           C
ATOM   2944  CG1 VAL A 511     220.083 194.766 279.567  1.00278.61           C
ATOM   2945  CG2 VAL A 511     219.159 193.451 281.475  1.00278.61           C
ATOM   2946  N   VAL A 512     221.165 197.672 280.938  1.00279.83           N
ATOM   2947  CA  VAL A 512     221.417 198.980 280.344  1.00279.83           C
ATOM   2948  C   VAL A 512     222.071 198.774 278.987  1.00279.83           C
ATOM   2949  O   VAL A 512     223.177 198.226 278.901  1.00279.83           O
ATOM   2950  CB  VAL A 512     222.304 199.852 281.247  1.00279.83           C
ATOM   2951  CG1 VAL A 512     222.533 201.212 280.609  1.00279.83           C
ATOM   2952  CG2 VAL A 512     221.681 199.985 282.621  1.00279.83           C
ATOM   2953  N   LEU A 513     221.398 199.224 277.934  1.00274.10           N
ATOM   2954  CA  LEU A 513     221.884 199.074 276.571  1.00274.10           C
ATOM   2955  C   LEU A 513     222.627 200.332 276.141  1.00274.10           C
ATOM   2956  O   LEU A 513     222.180 201.452 276.405  1.00274.10           O
ATOM   2957  CB  LEU A 513     220.737 198.782 275.597  1.00274.10           C
ATOM   2958  CG  LEU A 513     219.849 197.542 275.793  1.00274.10           C
ATOM   2959  CD1 LEU A 513     220.696 196.271 275.792  1.00274.10           C
ATOM   2960  CD2 LEU A 513     218.937 197.606 277.020  1.00274.10           C
ATOM   2961  N   SER A 514     223.762 200.139 275.472  1.00265.14           N
ATOM   2962  CA  SER A 514     224.593 201.231 274.983  1.00265.14           C
ATOM   2963  C   SER A 514     225.006 200.915 273.555  1.00265.14           C
ATOM   2964  O   SER A 514     225.460 199.802 273.271  1.00265.14           O
ATOM   2965  CB  SER A 514     225.827 201.441 275.865  1.00265.14           C
ATOM   2966  OG  SER A 514     226.907 200.639 275.429  1.00265.14           O
ATOM   2967  N   PHE A 515     224.854 201.888 272.663  1.00260.87           N
ATOM   2968  CA  PHE A 515     225.107 201.693 271.244  1.00260.87           C
ATOM   2969  C   PHE A 515     226.369 202.425 270.809  1.00260.87           C
ATOM   2970  O   PHE A 515     226.659 203.526 271.288  1.00260.87           O
ATOM   2971  CB  PHE A 515     223.919 202.197 270.421  1.00260.87           C
ATOM   2972  CG  PHE A 515     222.651 201.430 270.653  1.00260.87           C
ATOM   2973  CD1 PHE A 515     222.357 200.308 269.903  1.00260.87           C
ATOM   2974  CD2 PHE A 515     221.735 201.853 271.601  1.00260.87           C
ATOM   2975  CE1 PHE A 515     221.184 199.605 270.108  1.00260.87           C
ATOM   2976  CE2 PHE A 515     220.563 201.151 271.813  1.00260.87           C
ATOM   2977  CZ  PHE A 515     220.287 200.027 271.063  1.00260.87           C
ATOM   2978  N   GLU A 516     227.117 201.802 269.902  1.00255.76           N
ATOM   2979  CA  GLU A 516     228.267 202.431 269.268  1.00255.76           C
ATOM   2980  C   GLU A 516     227.813 203.059 267.957  1.00255.76           C
ATOM   2981  O   GLU A 516     227.183 202.392 267.130  1.00255.76           O
ATOM   2982  CB  GLU A 516     229.382 201.416 269.020  1.00255.76           C
ATOM   2983  N   LEU A 517     228.126 204.337 267.771  1.00253.86           N
ATOM   2984  CA  LEU A 517     227.647 205.094 266.620  1.00253.86           C
ATOM   2985  C   LEU A 517     228.819 205.475 265.724  1.00253.86           C
ATOM   2986  O   LEU A 517     229.709 206.222 266.143  1.00253.86           O
ATOM   2987  CB  LEU A 517     226.884 206.343 267.064  1.00253.86           C
ATOM   2988  CG  LEU A 517     225.389 206.198 267.372  1.00253.86           C
ATOM   2989  CD1 LEU A 517     224.626 205.762 266.128  1.00253.86           C
ATOM   2990  CD2 LEU A 517     225.127 205.244 268.532  1.00253.86           C
ATOM   2991  N   LEU A 518     228.811 204.953 264.499  1.00248.63           N
ATOM   2992  CA  LEU A 518     229.678 205.367 263.398  1.00248.63           C
ATOM   2993  C   LEU A 518     231.167 205.217 263.696  1.00248.63           C
ATOM   2994  O   LEU A 518     231.995 205.784 262.973  1.00248.63           O
ATOM   2995  CB  LEU A 518     229.381 206.812 262.973  1.00248.63           C
ATOM   2996  CG  LEU A 518     227.913 207.163 262.713  1.00248.63           C
ATOM   2997  CD1 LEU A 518     227.802 208.516 262.029  1.00248.63           C
ATOM   2998  CD2 LEU A 518     227.232 206.086 261.880  1.00248.63           C
ATOM   2999  N   HIS A 519     231.539 204.470 264.737  1.00246.13           N
ATOM   3000  CA  HIS A 519     232.956 204.210 264.976  1.00246.13           C
ATOM   3001  C   HIS A 519     233.525 203.276 263.915  1.00246.13           C
ATOM   3002  O   HIS A 519     234.680 203.425 263.498  1.00246.13           O
ATOM   3003  CB  HIS A 519     233.154 203.625 266.374  1.00246.13           C
ATOM   3004  N   ALA A 520     232.727 202.317 263.468  1.00243.40           N
ATOM   3005  CA  ALA A 520     233.114 201.368 262.434  1.00243.40           C
ATOM   3006  C   ALA A 520     231.869 201.067 261.617  1.00243.40           C
ATOM   3007  O   ALA A 520     230.773 201.534 261.952  1.00243.40           O
ATOM   3008  CB  ALA A 520     233.707 200.093 263.048  1.00243.40           C
ATOM   3009  N   PRO A 521     232.003 200.322 260.513  1.00234.53           N
ATOM   3010  CA  PRO A 521     230.803 199.929 259.764  1.00234.53           C
ATOM   3011  C   PRO A 521     229.780 199.249 260.663  1.00234.53           C
ATOM   3012  O   PRO A 521     230.118 198.450 261.539  1.00234.53           O
ATOM   3013  CB  PRO A 521     231.344 198.970 258.693  1.00234.53           C
ATOM   3014  CG  PRO A 521     232.792 198.721 259.059  1.00234.53           C
ATOM   3015  CD  PRO A 521     233.221 199.958 259.772  1.00234.53           C
ATOM   3016  N   ALA A 522     228.513 199.586 260.431  1.00241.49           N
ATOM   3017  CA  ALA A 522     227.437 199.163 261.317  1.00241.49           C
ATOM   3018  C   ALA A 522     227.287 197.649 261.301  1.00241.49           C
ATOM   3019  O   ALA A 522     227.200 197.033 260.234  1.00241.49           O
ATOM   3020  CB  ALA A 522     226.124 199.827 260.908  1.00241.49           C
ATOM   3021  N   THR A 523     227.267 197.043 262.488  1.00242.66           N
ATOM   3022  CA  THR A 523     227.113 195.599 262.556  1.00242.66           C
ATOM   3023  C   THR A 523     225.741 195.151 263.039  1.00242.66           C
ATOM   3024  O   THR A 523     225.359 194.007 262.767  1.00242.66           O
ATOM   3025  CB  THR A 523     228.179 195.000 263.480  1.00242.66           C
ATOM   3026  OG1 THR A 523     227.958 195.447 264.823  1.00242.66           O
ATOM   3027  CG2 THR A 523     229.571 195.431 263.038  1.00242.66           C
ATOM   3028  N   VAL A 524     224.987 195.990 263.752  1.00246.36           N
ATOM   3029  CA  VAL A 524     223.653 195.593 264.184  1.00246.36           C
ATOM   3030  C   VAL A 524     222.617 196.658 263.861  1.00246.36           C
ATOM   3031  O   VAL A 524     222.797 197.838 264.183  1.00246.36           O
ATOM   3032  CB  VAL A 524     223.626 195.283 265.689  1.00246.36           C
ATOM   3033  CG1 VAL A 524     224.268 193.955 265.944  1.00246.36           C
ATOM   3034  CG2 VAL A 524     224.379 196.361 266.437  1.00246.36           C
ATOM   3035  N   CYS A 525     221.547 196.232 263.202  1.00247.26           N
ATOM   3036  CA  CYS A 525     220.381 197.046 262.890  1.00247.26           C
ATOM   3037  C   CYS A 525     219.111 196.245 263.106  1.00247.26           C
ATOM   3038  O   CYS A 525     219.137 195.032 263.337  1.00247.26           O
ATOM   3039  CB  CYS A 525     220.431 197.772 261.547  1.00247.26           C
ATOM   3040  SG  CYS A 525     221.382 197.345 260.140  1.00247.26           S
ATOM   3041  N   GLY A 526     217.991 196.948 263.040  1.00239.58           N
ATOM   3042  CA  GLY A 526     216.722 196.296 263.194  1.00239.58           C
ATOM   3043  C   GLY A 526     216.287 195.620 261.919  1.00239.58           C
ATOM   3044  O   GLY A 526     216.972 195.642 260.889  1.00239.58           O
ATOM   3045  N   PRO A 527     215.115 195.007 261.973  1.00224.40           N
ATOM   3046  CA  PRO A 527     214.634 194.246 260.822  1.00224.40           C
ATOM   3047  C   PRO A 527     214.091 195.128 259.714  1.00224.40           C
ATOM   3048  O   PRO A 527     213.843 196.323 259.879  1.00224.40           O
ATOM   3049  CB  PRO A 527     213.523 193.381 261.424  1.00224.40           C
ATOM   3050  CG  PRO A 527     212.979 194.226 262.520  1.00224.40           C
ATOM   3051  CD  PRO A 527     214.154 194.985 263.089  1.00224.40           C
ATOM   3052  N   LYS A 528     213.925 194.493 258.559  1.00191.24           N
ATOM   3053  CA  LYS A 528     213.485 195.126 257.325  1.00191.24           C
ATOM   3054  C   LYS A 528     212.173 194.431 256.997  1.00191.24           C
ATOM   3055  O   LYS A 528     212.151 193.400 256.319  1.00191.24           O
ATOM   3056  CB  LYS A 528     214.520 194.978 256.203  1.00191.24           C
ATOM   3057  N   LYS A 529     211.075 195.001 257.493  1.00171.56           N
ATOM   3058  CA  LYS A 529     209.771 194.343 257.454  1.00171.56           C
ATOM   3059  C   LYS A 529     209.294 194.348 256.007  1.00171.56           C
ATOM   3060  O   LYS A 529     208.486 195.176 255.579  1.00171.56           O
ATOM   3061  CB  LYS A 529     208.781 195.044 258.377  1.00171.56           C
ATOM   3062  N   SER A 530     209.824 193.398 255.242  1.00158.63           N
ATOM   3063  CA  SER A 530     209.501 193.292 253.830  1.00158.63           C
ATOM   3064  C   SER A 530     208.009 193.041 253.642  1.00158.63           C
ATOM   3065  O   SER A 530     207.292 192.644 254.565  1.00158.63           O
ATOM   3066  CB  SER A 530     210.309 192.169 253.182  1.00158.63           C
ATOM   3067  OG  SER A 530     211.699 192.433 253.257  1.00158.63           O
ATOM   3068  N   THR A 531     207.545 193.272 252.419  1.00149.29           N
ATOM   3069  CA  THR A 531     206.165 193.019 252.043  1.00149.29           C
ATOM   3070  C   THR A 531     206.140 192.149 250.797  1.00149.29           C
ATOM   3071  O   THR A 531     207.172 191.869 250.183  1.00149.29           O
ATOM   3072  CB  THR A 531     205.397 194.325 251.792  1.00149.29           C
ATOM   3073  OG1 THR A 531     205.828 194.903 250.553  1.00149.29           O
ATOM   3074  CG2 THR A 531     205.632 195.318 252.920  1.00149.29           C
ATOM   3075  N   ASN A 532     204.939 191.719 250.426  1.00142.51           N
ATOM   3076  CA  ASN A 532     204.786 190.871 249.256  1.00142.51           C
ATOM   3077  C   ASN A 532     205.006 191.680 247.984  1.00142.51           C
ATOM   3078  O   ASN A 532     204.821 192.899 247.955  1.00142.51           O
ATOM   3079  CB  ASN A 532     203.400 190.230 249.241  1.00142.51           C
ATOM   3080  CG  ASN A 532     203.319 189.046 248.301  1.00142.51           C
ATOM   3081  OD1 ASN A 532     204.336 188.566 247.800  1.00142.51           O
ATOM   3082  ND2 ASN A 532     202.105 188.566 248.057  1.00142.51           N
ATOM   3083  N   LEU A 533     205.411 190.987 246.927  1.00137.06           N
ATOM   3084  CA  LEU A 533     205.705 191.604 245.644  1.00137.06           C
ATOM   3085  C   LEU A 533     204.552 191.394 244.669  1.00137.06           C
ATOM   3086  O   LEU A 533     203.732 190.485 244.822  1.00137.06           O
ATOM   3087  CB  LEU A 533     207.008 191.040 245.066  1.00137.06           C
ATOM   3088  CG  LEU A 533     207.116 189.528 244.836  1.00137.06           C
ATOM   3089  CD1 LEU A 533     206.607 189.108 243.459  1.00137.06           C
ATOM   3090  CD2 LEU A 533     208.548 189.055 245.052  1.00137.06           C
ATOM   3091  N   VAL A 534     204.506 192.249 243.650  1.00130.68           N
ATOM   3092  CA  VAL A 534     203.493 192.195 242.611  1.00130.68           C
ATOM   3093  C   VAL A 534     204.190 192.248 241.256  1.00130.68           C
ATOM   3094  O   VAL A 534     205.400 192.447 241.168  1.00130.68           O
ATOM   3095  CB  VAL A 534     202.455 193.327 242.745  1.00130.68           C
ATOM   3096  CG1 VAL A 534     201.533 193.055 243.923  1.00130.68           C
ATOM   3097  CG2 VAL A 534     203.152 194.668 242.899  1.00130.68           C
ATOM   3098  N   LYS A 535     203.410 192.068 240.192  1.00125.77           N
ATOM   3099  CA  LYS A 535     203.977 191.953 238.858  1.00125.77           C
ATOM   3100  C   LYS A 535     203.113 192.692 237.847  1.00125.77           C
ATOM   3101  O   LYS A 535     201.933 192.964 238.082  1.00125.77           O
ATOM   3102  CB  LYS A 535     204.093 190.482 238.429  1.00125.77           C
ATOM   3103  CG  LYS A 535     204.988 189.619 239.301  1.00125.77           C
ATOM   3104  CD  LYS A 535     206.219 189.146 238.551  1.00125.77           C
ATOM   3105  CE  LYS A 535     207.035 188.190 239.404  1.00125.77           C
ATOM   3106  NZ  LYS A 535     208.237 187.685 238.686  1.00125.77           N
ATOM   3107  N   ASN A 536     203.733 193.015 236.709  1.00122.96           N
ATOM   3108  CA  ASN A 536     203.057 193.595 235.547  1.00122.96           C
ATOM   3109  C   ASN A 536     202.334 194.905 235.860  1.00122.96           C
ATOM   3110  O   ASN A 536     201.331 195.233 235.223  1.00122.96           O
ATOM   3111  CB  ASN A 536     202.087 192.587 234.928  1.00122.96           C
ATOM   3112  CG  ASN A 536     202.785 191.325 234.466  1.00122.96           C
ATOM   3113  OD1 ASN A 536     202.956 190.380 235.236  1.00122.96           O
ATOM   3114  ND2 ASN A 536     203.200 191.307 233.206  1.00122.96           N
ATOM   3115  N   LYS A 537     202.828 195.669 236.830  1.00121.53           N
ATOM   3116  CA  LYS A 537     202.238 196.954 237.181  1.00121.53           C
ATOM   3117  C   LYS A 537     203.341 197.919 237.586  1.00121.53           C
ATOM   3118  O   LYS A 537     204.264 197.533 238.308  1.00121.53           O
ATOM   3119  CB  LYS A 537     201.229 196.820 238.330  1.00121.53           C
ATOM   3120  CG  LYS A 537     200.055 195.895 238.051  1.00121.53           C
ATOM   3121  CD  LYS A 537     199.092 195.852 239.225  1.00121.53           C
ATOM   3122  CE  LYS A 537     198.769 197.249 239.730  1.00121.53           C
ATOM   3123  NZ  LYS A 537     198.113 197.216 241.065  1.00121.53           N
ATOM   3124  N   CYS A 538     203.255 199.166 237.115  1.00121.23           N
ATOM   3125  CA  CYS A 538     204.153 200.189 237.635  1.00121.23           C
ATOM   3126  C   CYS A 538     203.975 200.255 239.142  1.00121.23           C
ATOM   3127  O   CYS A 538     202.855 200.394 239.641  1.00121.23           O
ATOM   3128  CB  CYS A 538     203.861 201.552 236.998  1.00121.23           C
ATOM   3129  SG  CYS A 538     205.013 202.897 237.463  1.00121.23           S
ATOM   3130  N   VAL A 539     205.083 200.152 239.871  1.00125.26           N
ATOM   3131  CA  VAL A 539     205.054 200.192 241.323  1.00125.26           C
ATOM   3132  C   VAL A 539     206.185 201.082 241.824  1.00125.26           C
ATOM   3133  O   VAL A 539     207.115 201.419 241.091  1.00125.26           O
ATOM   3134  CB  VAL A 539     205.191 198.757 241.888  1.00125.26           C
ATOM   3135  CG1 VAL A 539     206.551 198.185 241.533  1.00125.26           C
ATOM   3136  CG2 VAL A 539     204.970 198.692 243.377  1.00125.26           C
ATOM   3137  N   ASN A 540     206.097 201.453 243.097  1.00128.51           N
ATOM   3138  CA  ASN A 540     207.211 202.056 243.804  1.00128.51           C
ATOM   3139  C   ASN A 540     207.926 200.924 244.523  1.00128.51           C
ATOM   3140  O   ASN A 540     207.294 200.151 245.250  1.00128.51           O
ATOM   3141  CB  ASN A 540     206.743 203.124 244.791  1.00128.51           C
ATOM   3142  CG  ASN A 540     207.860 204.060 245.206  1.00128.51           C
ATOM   3143  OD1 ASN A 540     208.969 203.624 245.516  1.00128.51           O
ATOM   3144  ND2 ASN A 540     207.575 205.356 245.209  1.00128.51           N
ATOM   3145  N   PHE A 541     209.230 200.820 244.328  1.00131.35           N
ATOM   3146  CA  PHE A 541     209.993 199.749 244.942  1.00131.35           C
ATOM   3147  C   PHE A 541     211.093 200.308 245.832  1.00131.35           C
ATOM   3148  O   PHE A 541     211.551 201.442 245.673  1.00131.35           O
ATOM   3149  CB  PHE A 541     210.551 198.743 243.911  1.00131.35           C
ATOM   3150  CG  PHE A 541     211.559 199.303 242.952  1.00131.35           C
ATOM   3151  CD1 PHE A 541     212.891 199.418 243.308  1.00131.35           C
ATOM   3152  CD2 PHE A 541     211.187 199.628 241.659  1.00131.35           C
ATOM   3153  CE1 PHE A 541     213.821 199.904 242.413  1.00131.35           C
ATOM   3154  CE2 PHE A 541     212.114 200.107 240.757  1.00131.35           C
ATOM   3155  CZ  PHE A 541     213.433 200.247 241.135  1.00131.35           C
ATOM   3156  N   ASN A 542     211.501 199.469 246.778  1.00137.67           N
ATOM   3157  CA  ASN A 542     212.590 199.743 247.714  1.00137.67           C
ATOM   3158  C   ASN A 542     213.203 198.360 247.905  1.00137.67           C
ATOM   3159  O   ASN A 542     212.767 197.561 248.736  1.00137.67           O
ATOM   3160  CB  ASN A 542     212.113 200.350 249.023  1.00137.67           C
ATOM   3161  CG  ASN A 542     213.260 200.755 249.925  1.00137.67           C
ATOM   3162  OD1 ASN A 542     213.151 200.698 251.150  1.00137.67           O
ATOM   3163  ND2 ASN A 542     214.372 201.159 249.323  1.00137.67           N
ATOM   3164  N   PHE A 543     214.233 198.114 247.100  1.00138.46           N
ATOM   3165  CA  PHE A 543     214.988 196.871 247.049  1.00138.46           C
ATOM   3166  C   PHE A 543     216.223 196.901 247.945  1.00138.46           C
ATOM   3167  O   PHE A 543     217.358 197.024 247.480  1.00138.46           O
ATOM   3168  CB  PHE A 543     215.358 196.619 245.598  1.00138.46           C
ATOM   3169  CG  PHE A 543     215.785 195.245 245.324  1.00138.46           C
ATOM   3170  CD1 PHE A 543     214.846 194.245 245.214  1.00138.46           C
ATOM   3171  CD2 PHE A 543     217.122 194.943 245.179  1.00138.46           C
ATOM   3172  CE1 PHE A 543     215.230 192.975 244.966  1.00138.46           C
ATOM   3173  CE2 PHE A 543     217.510 193.669 244.924  1.00138.46           C
ATOM   3174  CZ  PHE A 543     216.561 192.691 244.814  1.00138.46           C
ATOM   3175  N   ASN A 544     215.980 196.779 249.256  1.00138.76           N
ATOM   3176  CA  ASN A 544     216.978 196.895 250.322  1.00138.76           C
ATOM   3177  C   ASN A 544     218.124 197.817 249.925  1.00138.76           C
ATOM   3178  O   ASN A 544     219.255 197.366 249.716  1.00138.76           O
ATOM   3179  CB  ASN A 544     217.519 195.527 250.790  1.00138.76           C
ATOM   3180  CG  ASN A 544     218.064 194.644 249.666  1.00138.76           C
ATOM   3181  OD1 ASN A 544     217.560 194.623 248.550  1.00138.76           O
ATOM   3182  ND2 ASN A 544     219.123 193.908 249.978  1.00138.76           N
ATOM   3183  N   GLY A 545     217.838 199.106 249.818  1.00137.79           N
ATOM   3184  CA  GLY A 545     218.821 200.091 249.431  1.00137.79           C
ATOM   3185  C   GLY A 545     218.710 200.580 248.005  1.00137.79           C
ATOM   3186  O   GLY A 545     219.630 201.254 247.529  1.00137.79           O
ATOM   3187  N   LEU A 546     217.615 200.269 247.313  1.00133.69           N
ATOM   3188  CA  LEU A 546     217.402 200.700 245.936  1.00133.69           C
ATOM   3189  C   LEU A 546     215.958 201.156 245.849  1.00133.69           C
ATOM   3190  O   LEU A 546     215.048 200.343 246.023  1.00133.69           O
ATOM   3191  CB  LEU A 546     217.663 199.565 244.940  1.00133.69           C
ATOM   3192  CG  LEU A 546     219.035 198.891 244.904  1.00133.69           C
ATOM   3193  CD1 LEU A 546     219.061 197.821 243.826  1.00133.69           C
ATOM   3194  CD2 LEU A 546     220.131 199.912 244.662  1.00133.69           C
ATOM   3195  N   THR A 547     215.740 202.432 245.556  1.00133.04           N
ATOM   3196  CA  THR A 547     214.392 202.993 245.531  1.00133.04           C
ATOM   3197  C   THR A 547     214.106 203.649 244.185  1.00133.04           C
ATOM   3198  O   THR A 547     214.513 204.790 243.949  1.00133.04           O
ATOM   3199  CB  THR A 547     214.200 203.983 246.675  1.00133.04           C
ATOM   3200  OG1 THR A 547     214.713 203.418 247.888  1.00133.04           O
ATOM   3201  CG2 THR A 547     212.722 204.303 246.857  1.00133.04           C
ATOM   3202  N   GLY A 548     213.416 202.938 243.300  1.00130.61           N
ATOM   3203  CA  GLY A 548     213.051 203.540 242.035  1.00130.61           C
ATOM   3204  C   GLY A 548     211.649 203.149 241.623  1.00130.61           C
ATOM   3205  O   GLY A 548     210.873 202.663 242.452  1.00130.61           O
ATOM   3206  N   THR A 549     211.302 203.353 240.355  1.00121.66           N
ATOM   3207  CA  THR A 549     209.985 203.000 239.850  1.00121.66           C
ATOM   3208  C   THR A 549     210.097 202.216 238.550  1.00121.66           C
ATOM   3209  O   THR A 549     211.129 202.227 237.875  1.00121.66           O
ATOM   3210  CB  THR A 549     209.116 204.243 239.615  1.00121.66           C
ATOM   3211  OG1 THR A 549     209.698 205.044 238.580  1.00121.66           O
ATOM   3212  CG2 THR A 549     208.995 205.067 240.887  1.00121.66           C
ATOM   3213  N   GLY A 550     209.017 201.531 238.215  1.00117.67           N
ATOM   3214  CA  GLY A 550     208.922 200.786 236.978  1.00117.67           C
ATOM   3215  C   GLY A 550     207.965 199.623 237.131  1.00117.67           C
ATOM   3216  O   GLY A 550     207.239 199.517 238.114  1.00117.67           O
ATOM   3217  N   VAL A 551     207.994 198.737 236.139  1.00117.24           N
ATOM   3218  CA  VAL A 551     207.111 197.577 236.095  1.00117.24           C
ATOM   3219  C   VAL A 551     207.954 196.335 236.347  1.00117.24           C
ATOM   3220  O   VAL A 551     208.957 196.103 235.662  1.00117.24           O
ATOM   3221  CB  VAL A 551     206.327 197.490 234.772  1.00117.24           C
ATOM   3222  CG1 VAL A 551     207.234 197.301 233.568  1.00117.24           C
ATOM   3223  CG2 VAL A 551     205.317 196.367 234.838  1.00117.24           C
ATOM   3224  N   LEU A 552     207.580 195.558 237.355  1.00121.12           N
ATOM   3225  CA  LEU A 552     208.341 194.376 237.730  1.00121.12           C
ATOM   3226  C   LEU A 552     207.712 193.155 237.078  1.00121.12           C
ATOM   3227  O   LEU A 552     206.515 192.904 237.244  1.00121.12           O
ATOM   3228  CB  LEU A 552     208.398 194.210 239.248  1.00121.12           C
ATOM   3229  CG  LEU A 552     209.337 195.205 239.929  1.00121.12           C
ATOM   3230  CD1 LEU A 552     209.443 194.935 241.414  1.00121.12           C
ATOM   3231  CD2 LEU A 552     210.704 195.153 239.283  1.00121.12           C
ATOM   3232  N   THR A 553     208.517 192.405 236.334  1.00125.95           N
ATOM   3233  CA  THR A 553     208.061 191.194 235.673  1.00125.95           C
ATOM   3234  C   THR A 553     209.103 190.107 235.872  1.00125.95           C
ATOM   3235  O   THR A 553     210.247 190.381 236.244  1.00125.95           O
ATOM   3236  CB  THR A 553     207.815 191.419 234.178  1.00125.95           C
ATOM   3237  OG1 THR A 553     207.215 190.248 233.612  1.00125.95           O
ATOM   3238  CG2 THR A 553     209.127 191.705 233.466  1.00125.95           C
ATOM   3239  N   GLU A 554     208.697 188.863 235.634  1.00130.68           N
ATOM   3240  CA  GLU A 554     209.655 187.768 235.664  1.00130.68           C
ATOM   3241  C   GLU A 554     210.711 187.988 234.586  1.00130.68           C
ATOM   3242  O   GLU A 554     210.389 188.154 233.406  1.00130.68           O
ATOM   3243  CB  GLU A 554     208.942 186.423 235.493  1.00130.68           C
ATOM   3244  CG  GLU A 554     208.159 186.230 234.200  1.00130.68           C
ATOM   3245  CD  GLU A 554     208.995 185.610 233.096  1.00130.68           C
ATOM   3246  OE1 GLU A 554     210.039 185.002 233.411  1.00130.68           O
ATOM   3247  OE2 GLU A 554     208.606 185.728 231.915  1.00130.68           O
ATOM   3248  N   SER A 555     211.970 188.047 235.004  1.00129.02           N
ATOM   3249  CA  SER A 555     213.042 188.369 234.079  1.00129.02           C
ATOM   3250  C   SER A 555     213.391 187.160 233.214  1.00129.02           C
ATOM   3251  O   SER A 555     212.833 186.068 233.355  1.00129.02           O
ATOM   3252  CB  SER A 555     214.273 188.849 234.840  1.00129.02           C
ATOM   3253  OG  SER A 555     214.767 187.818 235.665  1.00129.02           O
ATOM   3254  N   ASN A 556     214.333 187.373 232.303  1.00131.94           N
ATOM   3255  CA  ASN A 556     214.815 186.333 231.403  1.00131.94           C
ATOM   3256  C   ASN A 556     216.315 186.113 231.499  1.00131.94           C
ATOM   3257  O   ASN A 556     216.771 184.970 231.416  1.00131.94           O
ATOM   3258  CB  ASN A 556     214.443 186.678 229.953  1.00131.94           C
ATOM   3259  CG  ASN A 556     214.759 185.554 228.985  1.00131.94           C
ATOM   3260  OD1 ASN A 556     214.936 184.404 229.385  1.00131.94           O
ATOM   3261  ND2 ASN A 556     214.831 185.885 227.701  1.00131.94           N
ATOM   3262  N   LYS A 557     217.095 187.176 231.674  1.00129.22           N
ATOM   3263  CA  LYS A 557     218.540 187.032 231.767  1.00129.22           C
ATOM   3264  C   LYS A 557     218.922 186.291 233.041  1.00129.22           C
ATOM   3265  O   LYS A 557     218.325 186.493 234.102  1.00129.22           O
ATOM   3266  CB  LYS A 557     219.215 188.402 231.736  1.00129.22           C
ATOM   3267  CG  LYS A 557     218.945 189.195 230.472  1.00129.22           C
ATOM   3268  CD  LYS A 557     219.544 190.586 230.561  1.00129.22           C
ATOM   3269  CE  LYS A 557     218.947 191.373 231.713  1.00129.22           C
ATOM   3270  NZ  LYS A 557     219.532 192.737 231.792  1.00129.22           N
ATOM   3271  N   LYS A 558     219.925 185.427 232.929  1.00123.65           N
ATOM   3272  CA  LYS A 558     220.389 184.635 234.056  1.00123.65           C
ATOM   3273  C   LYS A 558     221.533 185.344 234.767  1.00123.65           C
ATOM   3274  O   LYS A 558     222.512 185.755 234.139  1.00123.65           O
ATOM   3275  CB  LYS A 558     220.847 183.251 233.591  1.00123.65           C
ATOM   3276  CG  LYS A 558     221.685 183.271 232.322  1.00123.65           C
ATOM   3277  CD  LYS A 558     222.372 181.935 232.087  1.00123.65           C
ATOM   3278  CE  LYS A 558     221.372 180.793 232.050  1.00123.65           C
ATOM   3279  NZ  LYS A 558     222.045 179.483 231.830  1.00123.65           N
ATOM   3280  N   PHE A 559     221.400 185.489 236.080  1.00119.55           N
ATOM   3281  CA  PHE A 559     222.487 186.004 236.894  1.00119.55           C
ATOM   3282  C   PHE A 559     223.399 184.846 237.293  1.00119.55           C
ATOM   3283  O   PHE A 559     223.229 183.708 236.847  1.00119.55           O
ATOM   3284  CB  PHE A 559     221.952 186.734 238.127  1.00119.55           C
ATOM   3285  CG  PHE A 559     221.498 188.143 237.863  1.00119.55           C
ATOM   3286  CD1 PHE A 559     221.257 188.588 236.576  1.00119.55           C
ATOM   3287  CD2 PHE A 559     221.328 189.031 238.913  1.00119.55           C
ATOM   3288  CE1 PHE A 559     220.838 189.884 236.345  1.00119.55           C
ATOM   3289  CE2 PHE A 559     220.916 190.327 238.685  1.00119.55           C
ATOM   3290  CZ  PHE A 559     220.672 190.755 237.399  1.00119.55           C
ATOM   3291  N   LEU A 560     224.370 185.128 238.148  1.00116.76           N
ATOM   3292  CA  LEU A 560     225.254 184.151 238.756  1.00116.76           C
ATOM   3293  C   LEU A 560     225.153 184.287 240.273  1.00116.76           C
ATOM   3294  O   LEU A 560     224.660 185.302 240.780  1.00116.76           O
ATOM   3295  CB  LEU A 560     226.706 184.362 238.290  1.00116.76           C
ATOM   3296  CG  LEU A 560     227.048 184.278 236.802  1.00116.76           C
ATOM   3297  CD1 LEU A 560     228.537 184.043 236.630  1.00116.76           C
ATOM   3298  CD2 LEU A 560     226.263 183.171 236.127  1.00116.76           C
ATOM   3299  N   PRO A 561     225.598 183.277 241.029  1.00114.14           N
ATOM   3300  CA  PRO A 561     225.423 183.287 242.493  1.00114.14           C
ATOM   3301  C   PRO A 561     225.863 184.525 243.271  1.00114.14           C
ATOM   3302  O   PRO A 561     225.462 184.662 244.430  1.00114.14           O
ATOM   3303  CB  PRO A 561     226.235 182.065 242.940  1.00114.14           C
ATOM   3304  CG  PRO A 561     226.200 181.153 241.781  1.00114.14           C
ATOM   3305  CD  PRO A 561     226.209 182.017 240.564  1.00114.14           C
ATOM   3306  N   PHE A 562     226.653 185.432 242.699  1.00116.92           N
ATOM   3307  CA  PHE A 562     227.123 186.590 243.458  1.00116.92           C
ATOM   3308  C   PHE A 562     226.720 187.947 242.878  1.00116.92           C
ATOM   3309  O   PHE A 562     227.497 188.903 242.895  1.00116.92           O
ATOM   3310  CB  PHE A 562     228.639 186.509 243.628  1.00116.92           C
ATOM   3311  CG  PHE A 562     229.393 186.452 242.332  1.00116.92           C
ATOM   3312  CD1 PHE A 562     229.485 185.264 241.626  1.00116.92           C
ATOM   3313  CD2 PHE A 562     230.037 187.570 241.836  1.00116.92           C
ATOM   3314  CE1 PHE A 562     230.175 185.198 240.438  1.00116.92           C
ATOM   3315  CE2 PHE A 562     230.742 187.506 240.652  1.00116.92           C
ATOM   3316  CZ  PHE A 562     230.804 186.319 239.950  1.00116.92           C
ATOM   3317  N   GLN A 563     225.496 188.055 242.367  1.00120.10           N
ATOM   3318  CA  GLN A 563     224.961 189.311 241.850  1.00120.10           C
ATOM   3319  C   GLN A 563     223.584 189.559 242.436  1.00120.10           C
ATOM   3320  O   GLN A 563     222.712 188.687 242.385  1.00120.10           O
ATOM   3321  CB  GLN A 563     224.851 189.405 240.320  1.00120.10           C
ATOM   3322  CG  GLN A 563     226.128 189.403 239.521  1.00120.10           C
ATOM   3323  CD  GLN A 563     226.828 188.106 239.582  1.00120.10           C
ATOM   3324  OE1 GLN A 563     228.024 188.041 239.809  1.00120.10           O
ATOM   3325  NE2 GLN A 563     226.072 187.048 239.451  1.00120.10           N
ATOM   3326  N   GLN A 564     223.398 190.755 242.982  1.00125.21           N
ATOM   3327  CA  GLN A 564     222.159 191.133 243.639  1.00125.21           C
ATOM   3328  C   GLN A 564     221.243 191.761 242.606  1.00125.21           C
ATOM   3329  O   GLN A 564     220.030 191.529 242.614  1.00125.21           O
ATOM   3330  CB  GLN A 564     222.429 192.102 244.791  1.00125.21           C
ATOM   3331  CG  GLN A 564     223.356 191.550 245.857  1.00125.21           C
ATOM   3332  CD  GLN A 564     222.631 190.690 246.872  1.00125.21           C
ATOM   3333  OE1 GLN A 564     221.979 189.708 246.520  1.00125.21           O
ATOM   3334  NE2 GLN A 564     222.742 191.056 248.143  1.00125.21           N
ATOM   3335  N   PHE A 565     221.827 192.562 241.723  1.00117.41           N
ATOM   3336  CA  PHE A 565     221.102 193.246 240.670  1.00117.41           C
ATOM   3337  C   PHE A 565     222.103 193.534 239.567  1.00117.41           C
ATOM   3338  O   PHE A 565     223.315 193.444 239.772  1.00117.41           O
ATOM   3339  CB  PHE A 565     220.489 194.545 241.187  1.00117.41           C
ATOM   3340  CG  PHE A 565     221.502 195.523 241.712  1.00117.41           C
ATOM   3341  CD1 PHE A 565     222.087 196.457 240.873  1.00117.41           C
ATOM   3342  CD2 PHE A 565     221.875 195.504 243.044  1.00117.41           C
ATOM   3343  CE1 PHE A 565     223.019 197.354 241.352  1.00117.41           C
ATOM   3344  CE2 PHE A 565     222.807 196.398 243.529  1.00117.41           C
ATOM   3345  CZ  PHE A 565     223.380 197.325 242.682  1.00117.41           C
ATOM   3346  N   GLY A 566     221.594 193.889 238.387  1.00116.06           N
ATOM   3347  CA  GLY A 566     222.453 194.228 237.279  1.00116.06           C
ATOM   3348  C   GLY A 566     222.024 195.518 236.606  1.00116.06           C
ATOM   3349  O   GLY A 566     220.964 196.079 236.890  1.00116.06           O
ATOM   3350  N   ARG A 567     222.883 195.974 235.704  1.00110.58           N
ATOM   3351  CA  ARG A 567     222.676 197.193 234.944  1.00110.58           C
ATOM   3352  C   ARG A 567     222.987 196.887 233.488  1.00110.58           C
ATOM   3353  O   ARG A 567     223.588 195.859 233.168  1.00110.58           O
ATOM   3354  CB  ARG A 567     223.506 198.362 235.487  1.00110.58           C
ATOM   3355  CG  ARG A 567     224.999 198.209 235.399  1.00110.58           C
ATOM   3356  CD  ARG A 567     225.641 199.245 236.298  1.00110.58           C
ATOM   3357  NE  ARG A 567     225.095 199.140 237.650  1.00110.58           N
ATOM   3358  CZ  ARG A 567     225.344 199.996 238.634  1.00110.58           C
ATOM   3359  NH1 ARG A 567     226.098 201.064 238.416  1.00110.58           N
ATOM   3360  NH2 ARG A 567     224.800 199.807 239.829  1.00110.58           N
ATOM   3361  N   ASP A 568     222.566 197.773 232.599  1.00109.88           N
ATOM   3362  CA  ASP A 568     222.874 197.607 231.187  1.00109.88           C
ATOM   3363  C   ASP A 568     223.709 198.740 230.621  1.00109.88           C
ATOM   3364  O   ASP A 568     224.591 198.484 229.798  1.00109.88           O
ATOM   3365  CB  ASP A 568     221.587 197.460 230.363  1.00109.88           C
ATOM   3366  CG  ASP A 568     221.153 196.014 230.228  1.00109.88           C
ATOM   3367  OD1 ASP A 568     221.614 195.178 231.034  1.00109.88           O
ATOM   3368  OD2 ASP A 568     220.359 195.712 229.313  1.00109.88           O
ATOM   3369  N   ILE A 569     223.467 199.975 231.048  1.00106.72           N
ATOM   3370  CA  ILE A 569     224.336 201.096 230.717  1.00106.72           C
ATOM   3371  C   ILE A 569     224.045 202.222 231.697  1.00106.72           C
ATOM   3372  O   ILE A 569     222.886 202.538 231.977  1.00106.72           O
ATOM   3373  CB  ILE A 569     224.155 201.540 229.244  1.00106.72           C
ATOM   3374  CG1 ILE A 569     225.191 202.604 228.879  1.00106.72           C
ATOM   3375  CG2 ILE A 569     222.733 202.020 228.976  1.00106.72           C
ATOM   3376  CD1 ILE A 569     226.616 202.119 228.983  1.00106.72           C
ATOM   3377  N   ALA A 570     225.112 202.811 232.232  1.00106.15           N
ATOM   3378  CA  ALA A 570     225.035 203.991 233.091  1.00106.15           C
ATOM   3379  C   ALA A 570     224.066 203.789 234.258  1.00106.15           C
ATOM   3380  O   ALA A 570     223.088 204.520 234.425  1.00106.15           O
ATOM   3381  CB  ALA A 570     224.649 205.221 232.270  1.00106.15           C
ATOM   3382  N   ASP A 571     224.347 202.755 235.055  1.00114.30           N
ATOM   3383  CA  ASP A 571     223.674 202.532 236.332  1.00114.30           C
ATOM   3384  C   ASP A 571     222.183 202.247 236.150  1.00114.30           C
ATOM   3385  O   ASP A 571     221.436 202.159 237.130  1.00114.30           O
ATOM   3386  CB  ASP A 571     223.895 203.740 237.255  1.00114.30           C
ATOM   3387  CG  ASP A 571     223.437 203.492 238.683  1.00114.30           C
ATOM   3388  OD1 ASP A 571     223.318 202.314 239.082  1.00114.30           O
ATOM   3389  OD2 ASP A 571     223.211 204.480 239.413  1.00114.30           O
ATOM   3390  N   THR A 572     221.735 202.089 234.908  1.00110.85           N
ATOM   3391  CA  THR A 572     220.327 201.800 234.645  1.00110.85           C
ATOM   3392  C   THR A 572     220.049 200.353 235.023  1.00110.85           C
ATOM   3393  O   THR A 572     220.289 199.435 234.237  1.00110.85           O
ATOM   3394  CB  THR A 572     219.985 202.059 233.183  1.00110.85           C
ATOM   3395  OG1 THR A 572     220.985 201.465 232.345  1.00110.85           O
ATOM   3396  CG2 THR A 572     219.918 203.553 232.909  1.00110.85           C
ATOM   3397  N   THR A 573     219.553 200.146 236.241  1.00112.55           N
ATOM   3398  CA  THR A 573     219.259 198.800 236.713  1.00112.55           C
ATOM   3399  C   THR A 573     218.193 198.158 235.835  1.00112.55           C
ATOM   3400  O   THR A 573     217.134 198.744 235.596  1.00112.55           O
ATOM   3401  CB  THR A 573     218.795 198.840 238.166  1.00112.55           C
ATOM   3402  OG1 THR A 573     217.583 199.598 238.258  1.00112.55           O
ATOM   3403  CG2 THR A 573     219.854 199.492 239.040  1.00112.55           C
ATOM   3404  N   ASP A 574     218.477 196.951 235.349  1.00119.30           N
ATOM   3405  CA  ASP A 574     217.544 196.210 234.510  1.00119.30           C
ATOM   3406  C   ASP A 574     216.810 195.112 235.269  1.00119.30           C
ATOM   3407  O   ASP A 574     215.584 195.026 235.194  1.00119.30           O
ATOM   3408  CB  ASP A 574     218.284 195.615 233.305  1.00119.30           C
ATOM   3409  CG  ASP A 574     217.356 194.892 232.345  1.00119.30           C
ATOM   3410  OD1 ASP A 574     216.887 193.783 232.678  1.00119.30           O
ATOM   3411  OD2 ASP A 574     217.094 195.436 231.252  1.00119.30           O
ATOM   3412  N   ALA A 575     217.532 194.258 235.987  1.00122.36           N
ATOM   3413  CA  ALA A 575     216.924 193.151 236.708  1.00122.36           C
ATOM   3414  C   ALA A 575     217.577 193.009 238.074  1.00122.36           C
ATOM   3415  O   ALA A 575     218.763 193.302 238.244  1.00122.36           O
ATOM   3416  CB  ALA A 575     217.050 191.839 235.922  1.00122.36           C
ATOM   3417  N   VAL A 576     216.799 192.559 239.060  1.00125.65           N
ATOM   3418  CA  VAL A 576     217.344 192.386 240.404  1.00125.65           C
ATOM   3419  C   VAL A 576     216.845 191.070 240.997  1.00125.65           C
ATOM   3420  O   VAL A 576     215.683 190.694 240.820  1.00125.65           O
ATOM   3421  CB  VAL A 576     216.934 193.579 241.306  1.00125.65           C
ATOM   3422  CG1 VAL A 576     217.216 194.912 240.636  1.00125.65           C
ATOM   3423  CG2 VAL A 576     215.454 193.529 241.628  1.00125.65           C
ATOM   3424  N   ARG A 577     217.752 190.332 241.643  1.00130.44           N
ATOM   3425  CA  ARG A 577     217.402 189.154 242.433  1.00130.44           C
ATOM   3426  C   ARG A 577     216.958 189.608 243.819  1.00130.44           C
ATOM   3427  O   ARG A 577     217.745 190.242 244.528  1.00130.44           O
ATOM   3428  CB  ARG A 577     218.585 188.187 242.517  1.00130.44           C
ATOM   3429  CG  ARG A 577     218.297 186.894 243.258  1.00130.44           C
ATOM   3430  CD  ARG A 577     219.573 186.095 243.476  1.00130.44           C
ATOM   3431  NE  ARG A 577     220.741 186.950 243.668  1.00130.44           N
ATOM   3432  CZ  ARG A 577     221.259 187.257 244.853  1.00130.44           C
ATOM   3433  NH1 ARG A 577     220.728 186.758 245.961  1.00130.44           N
ATOM   3434  NH2 ARG A 577     222.323 188.043 244.930  1.00130.44           N
ATOM   3435  N   ASP A 578     215.781 189.178 244.264  1.00136.58           N
ATOM   3436  CA  ASP A 578     215.305 189.603 245.591  1.00136.58           C
ATOM   3437  C   ASP A 578     216.066 188.912 246.718  1.00136.58           C
ATOM   3438  O   ASP A 578     216.120 187.676 246.752  1.00136.58           O
ATOM   3439  CB  ASP A 578     213.800 189.381 245.736  1.00136.58           C
ATOM   3440  CG  ASP A 578     213.353 188.054 245.200  1.00136.58           C
ATOM   3441  OD1 ASP A 578     214.226 187.217 244.938  1.00136.58           O
ATOM   3442  OD2 ASP A 578     212.134 187.854 245.025  1.00136.58           O
ATOM   3443  N   PRO A 579     216.667 189.658 247.650  1.00139.99           N
ATOM   3444  CA  PRO A 579     217.478 189.018 248.700  1.00139.99           C
ATOM   3445  C   PRO A 579     216.681 188.150 249.658  1.00139.99           C
ATOM   3446  O   PRO A 579     217.264 187.251 250.276  1.00139.99           O
ATOM   3447  CB  PRO A 579     218.104 190.210 249.435  1.00139.99           C
ATOM   3448  CG  PRO A 579     217.159 191.333 249.191  1.00139.99           C
ATOM   3449  CD  PRO A 579     216.596 191.119 247.818  1.00139.99           C
ATOM   3450  N   GLN A 580     215.379 188.387 249.810  1.00141.65           N
ATOM   3451  CA  GLN A 580     214.578 187.682 250.804  1.00141.65           C
ATOM   3452  C   GLN A 580     213.783 186.521 250.223  1.00141.65           C
ATOM   3453  O   GLN A 580     213.467 185.573 250.947  1.00141.65           O
ATOM   3454  CB  GLN A 580     213.622 188.656 251.501  1.00141.65           C
ATOM   3455  CG  GLN A 580     214.297 189.582 252.505  1.00141.65           C
ATOM   3456  CD  GLN A 580     214.808 190.862 251.875  1.00141.65           C
ATOM   3457  OE1 GLN A 580     214.325 191.288 250.827  1.00141.65           O
ATOM   3458  NE2 GLN A 580     215.791 191.485 252.515  1.00141.65           N
ATOM   3459  N   THR A 581     213.448 186.571 248.934  1.00137.92           N
ATOM   3460  CA  THR A 581     212.693 185.503 248.293  1.00137.92           C
ATOM   3461  C   THR A 581     213.526 184.706 247.294  1.00137.92           C
ATOM   3462  O   THR A 581     213.157 183.573 246.965  1.00137.92           O
ATOM   3463  CB  THR A 581     211.457 186.087 247.593  1.00137.92           C
ATOM   3464  OG1 THR A 581     210.754 186.936 248.509  1.00137.92           O
ATOM   3465  CG2 THR A 581     210.509 184.986 247.137  1.00137.92           C
ATOM   3466  N   LEU A 582     214.646 185.264 246.830  1.00138.99           N
ATOM   3467  CA  LEU A 582     215.573 184.594 245.915  1.00138.99           C
ATOM   3468  C   LEU A 582     214.896 184.266 244.581  1.00138.99           C
ATOM   3469  O   LEU A 582     214.875 183.123 244.119  1.00138.99           O
ATOM   3470  CB  LEU A 582     216.179 183.341 246.558  1.00138.99           C
ATOM   3471  CG  LEU A 582     217.473 183.536 247.357  1.00138.99           C
ATOM   3472  CD1 LEU A 582     218.600 184.001 246.445  1.00138.99           C
ATOM   3473  CD2 LEU A 582     217.285 184.497 248.523  1.00138.99           C
ATOM   3474  N   GLU A 583     214.343 185.309 243.966  1.00138.17           N
ATOM   3475  CA  GLU A 583     213.808 185.257 242.615  1.00138.17           C
ATOM   3476  C   GLU A 583     214.428 186.386 241.807  1.00138.17           C
ATOM   3477  O   GLU A 583     214.817 187.420 242.354  1.00138.17           O
ATOM   3478  CB  GLU A 583     212.281 185.382 242.605  1.00138.17           C
ATOM   3479  CG  GLU A 583     211.560 184.230 243.279  1.00138.17           C
ATOM   3480  CD  GLU A 583     211.731 182.922 242.535  1.00138.17           C
ATOM   3481  OE1 GLU A 583     211.854 182.955 241.292  1.00138.17           O
ATOM   3482  OE2 GLU A 583     211.742 181.860 243.192  1.00138.17           O
ATOM   3483  N   ILE A 584     214.492 186.196 240.495  1.00128.24           N
ATOM   3484  CA  ILE A 584     215.061 187.179 239.579  1.00128.24           C
ATOM   3485  C   ILE A 584     213.915 187.852 238.829  1.00128.24           C
ATOM   3486  O   ILE A 584     213.071 187.179 238.224  1.00128.24           O
ATOM   3487  CB  ILE A 584     216.101 186.549 238.636  1.00128.24           C
ATOM   3488  CG1 ILE A 584     216.832 187.637 237.845  1.00128.24           C
ATOM   3489  CG2 ILE A 584     215.485 185.482 237.735  1.00128.24           C
ATOM   3490  CD1 ILE A 584     217.810 188.435 238.672  1.00128.24           C
ATOM   3491  N   LEU A 585     213.862 189.181 238.907  1.00125.74           N
ATOM   3492  CA  LEU A 585     212.822 189.966 238.259  1.00125.74           C
ATOM   3493  C   LEU A 585     213.457 191.061 237.420  1.00125.74           C
ATOM   3494  O   LEU A 585     214.493 191.621 237.782  1.00125.74           O
ATOM   3495  CB  LEU A 585     211.893 190.615 239.288  1.00125.74           C
ATOM   3496  CG  LEU A 585     211.083 189.720 240.220  1.00125.74           C
ATOM   3497  CD1 LEU A 585     211.776 189.611 241.565  1.00125.74           C
ATOM   3498  CD2 LEU A 585     209.696 190.299 240.392  1.00125.74           C
ATOM   3499  N   ASP A 586     212.802 191.379 236.308  1.00124.10           N
ATOM   3500  CA  ASP A 586     213.227 192.438 235.406  1.00124.10           C
ATOM   3501  C   ASP A 586     212.579 193.764 235.789  1.00124.10           C
ATOM   3502  O   ASP A 586     211.508 193.801 236.399  1.00124.10           O
ATOM   3503  CB  ASP A 586     212.860 192.062 233.966  1.00124.10           C
ATOM   3504  CG  ASP A 586     213.515 192.953 232.929  1.00124.10           C
ATOM   3505  OD1 ASP A 586     213.872 194.103 233.249  1.00124.10           O
ATOM   3506  OD2 ASP A 586     213.671 192.496 231.777  1.00124.10           O
ATOM   3507  N   ILE A 587     213.240 194.858 235.417  1.00118.70           N
ATOM   3508  CA  ILE A 587     212.699 196.203 235.571  1.00118.70           C
ATOM   3509  C   ILE A 587     212.589 196.842 234.197  1.00118.70           C
ATOM   3510  O   ILE A 587     213.553 196.842 233.424  1.00118.70           O
ATOM   3511  CB  ILE A 587     213.569 197.077 236.494  1.00118.70           C
ATOM   3512  CG1 ILE A 587     213.693 196.449 237.879  1.00118.70           C
ATOM   3513  CG2 ILE A 587     212.991 198.478 236.599  1.00118.70           C
ATOM   3514  CD1 ILE A 587     214.763 197.085 238.733  1.00118.70           C
ATOM   3515  N   THR A 588     211.418 197.397 233.906  1.00116.98           N
ATOM   3516  CA  THR A 588     211.161 198.198 232.733  1.00116.98           C
ATOM   3517  C   THR A 588     210.372 199.388 233.255  1.00116.98           C
ATOM   3518  O   THR A 588     209.517 199.217 234.135  1.00116.98           O
ATOM   3519  CB  THR A 588     210.358 197.436 231.667  1.00116.98           C
ATOM   3520  OG1 THR A 588     211.200 196.464 231.036  1.00116.98           O
ATOM   3521  CG2 THR A 588     209.801 198.380 230.612  1.00116.98           C
ATOM   3522  N   PRO A 589     210.659 200.601 232.791  1.00111.60           N
ATOM   3523  CA  PRO A 589     209.870 201.743 233.254  1.00111.60           C
ATOM   3524  C   PRO A 589     208.416 201.591 232.837  1.00111.60           C
ATOM   3525  O   PRO A 589     208.109 201.066 231.766  1.00111.60           O
ATOM   3526  CB  PRO A 589     210.535 202.941 232.568  1.00111.60           C
ATOM   3527  CG  PRO A 589     211.902 202.468 232.211  1.00111.60           C
ATOM   3528  CD  PRO A 589     211.755 201.014 231.900  1.00111.60           C
ATOM   3529  N   CYS A 590     207.521 202.061 233.698  1.00112.35           N
ATOM   3530  CA  CYS A 590     206.117 202.156 233.332  1.00112.35           C
ATOM   3531  C   CYS A 590     205.945 203.243 232.283  1.00112.35           C
ATOM   3532  O   CYS A 590     206.537 204.321 232.379  1.00112.35           O
ATOM   3533  CB  CYS A 590     205.228 202.371 234.558  1.00112.35           C
ATOM   3534  SG  CYS A 590     205.617 203.695 235.692  1.00112.35           S
ATOM   3535  N   SER A 591     205.146 202.929 231.263  1.00107.49           N
ATOM   3536  CA  SER A 591     204.938 203.814 230.125  1.00107.49           C
ATOM   3537  C   SER A 591     204.650 205.247 230.547  1.00107.49           C
ATOM   3538  O   SER A 591     203.843 205.512 231.441  1.00107.49           O
ATOM   3539  CB  SER A 591     203.786 203.285 229.271  1.00107.49           C
ATOM   3540  OG  SER A 591     202.536 203.702 229.793  1.00107.49           O
ATOM   3541  N   PHE A 592     205.340 206.160 229.872  1.00 99.41           N
ATOM   3542  CA  PHE A 592     205.263 207.596 230.069  1.00 99.41           C
ATOM   3543  C   PHE A 592     205.562 208.232 228.724  1.00 99.41           C
ATOM   3544  O   PHE A 592     206.024 207.567 227.794  1.00 99.41           O
ATOM   3545  CB  PHE A 592     206.275 208.093 231.101  1.00 99.41           C
ATOM   3546  CG  PHE A 592     207.701 207.991 230.635  1.00 99.41           C
ATOM   3547  CD1 PHE A 592     208.297 206.758 230.433  1.00 99.41           C
ATOM   3548  CD2 PHE A 592     208.436 209.134 230.367  1.00 99.41           C
ATOM   3549  CE1 PHE A 592     209.603 206.666 229.992  1.00 99.41           C
ATOM   3550  CE2 PHE A 592     209.742 209.048 229.926  1.00 99.41           C
ATOM   3551  CZ  PHE A 592     210.326 207.812 229.739  1.00 99.41           C
ATOM   3552  N   GLY A 593     205.292 209.525 228.613  1.00 96.95           N
ATOM   3553  CA  GLY A 593     205.648 210.209 227.391  1.00 96.95           C
ATOM   3554  C   GLY A 593     204.977 211.560 227.291  1.00 96.95           C
ATOM   3555  O   GLY A 593     204.374 212.059 228.243  1.00 96.95           O
ATOM   3556  N   GLY A 594     205.120 212.141 226.111  1.00 90.12           N
ATOM   3557  CA  GLY A 594     204.547 213.431 225.817  1.00 90.12           C
ATOM   3558  C   GLY A 594     203.110 213.312 225.350  1.00 90.12           C
ATOM   3559  O   GLY A 594     202.709 212.319 224.750  1.00 90.12           O
ATOM   3560  N   VAL A 595     202.334 214.349 225.640  1.00 82.93           N
ATOM   3561  CA  VAL A 595     200.966 214.462 225.158  1.00 82.93           C
ATOM   3562  C   VAL A 595     200.851 215.763 224.384  1.00 82.93           C
ATOM   3563  O   VAL A 595     201.290 216.821 224.849  1.00 82.93           O
ATOM   3564  CB  VAL A 595     199.940 214.405 226.307  1.00 82.93           C
ATOM   3565  CG1 VAL A 595     200.294 215.388 227.400  1.00 82.93           C
ATOM   3566  CG2 VAL A 595     198.552 214.709 225.781  1.00 82.93           C
ATOM   3567  N   SER A 596     200.279 215.665 223.191  1.00 79.59           N
ATOM   3568  CA  SER A 596     200.099 216.775 222.276  1.00 79.59           C
ATOM   3569  C   SER A 596     198.648 216.811 221.832  1.00 79.59           C
ATOM   3570  O   SER A 596     197.919 215.823 221.943  1.00 79.59           O
ATOM   3571  CB  SER A 596     201.026 216.657 221.061  1.00 79.59           C
ATOM   3572  OG  SER A 596     202.336 216.296 221.459  1.00 79.59           O
ATOM   3573  N   VAL A 597     198.230 217.965 221.330  1.00 80.07           N
ATOM   3574  CA  VAL A 597     196.857 218.137 220.887  1.00 80.07           C
ATOM   3575  C   VAL A 597     196.857 218.598 219.441  1.00 80.07           C
ATOM   3576  O   VAL A 597     197.812 219.210 218.955  1.00 80.07           O
ATOM   3577  CB  VAL A 597     196.098 219.152 221.759  1.00 80.07           C
ATOM   3578  CG1 VAL A 597     196.056 218.690 223.207  1.00 80.07           C
ATOM   3579  CG2 VAL A 597     196.720 220.515 221.614  1.00 80.07           C
ATOM   3580  N   ILE A 598     195.767 218.285 218.751  1.00 84.18           N
ATOM   3581  CA  ILE A 598     195.588 218.611 217.345  1.00 84.18           C
ATOM   3582  C   ILE A 598     194.441 219.601 217.236  1.00 84.18           C
ATOM   3583  O   ILE A 598     193.334 219.319 217.709  1.00 84.18           O
ATOM   3584  CB  ILE A 598     195.276 217.356 216.517  1.00 84.18           C
ATOM   3585  CG1 ILE A 598     196.371 216.307 216.682  1.00 84.18           C
ATOM   3586  CG2 ILE A 598     195.102 217.721 215.054  1.00 84.18           C
ATOM   3587  CD1 ILE A 598     197.708 216.768 216.232  1.00 84.18           C
ATOM   3588  N   THR A 599     194.692 220.755 216.629  1.00 89.54           N
ATOM   3589  CA  THR A 599     193.564 221.659 216.502  1.00 89.54           C
ATOM   3590  C   THR A 599     193.541 222.213 215.086  1.00 89.54           C
ATOM   3591  O   THR A 599     194.596 222.388 214.468  1.00 89.54           O
ATOM   3592  CB  THR A 599     193.695 222.803 217.522  1.00 89.54           C
ATOM   3593  OG1 THR A 599     193.900 222.248 218.827  1.00 89.54           O
ATOM   3594  CG2 THR A 599     192.446 223.660 217.569  1.00 89.54           C
ATOM   3595  N   PRO A 600     192.357 222.512 214.549  1.00 94.39           N
ATOM   3596  CA  PRO A 600     192.240 223.397 213.386  1.00 94.39           C
ATOM   3597  C   PRO A 600     192.271 224.888 213.684  1.00 94.39           C
ATOM   3598  O   PRO A 600     191.991 225.674 212.775  1.00 94.39           O
ATOM   3599  CB  PRO A 600     190.881 222.989 212.802  1.00 94.39           C
ATOM   3600  CG  PRO A 600     190.086 222.595 213.981  1.00 94.39           C
ATOM   3601  CD  PRO A 600     191.052 221.949 214.941  1.00 94.39           C
ATOM   3602  N   GLY A 601     192.612 225.326 214.889  1.00 99.63           N
ATOM   3603  CA  GLY A 601     192.643 226.756 215.119  1.00 99.63           C
ATOM   3604  C   GLY A 601     191.641 227.079 216.208  1.00 99.63           C
ATOM   3605  O   GLY A 601     190.623 226.392 216.326  1.00 99.63           O
ATOM   3606  N   THR A 602     191.898 228.111 217.010  1.00106.45           N
ATOM   3607  CA  THR A 602     190.960 228.434 218.081  1.00106.45           C
ATOM   3608  C   THR A 602     189.688 229.081 217.550  1.00106.45           C
ATOM   3609  O   THR A 602     188.583 228.701 217.955  1.00106.45           O
ATOM   3610  CB  THR A 602     191.625 229.363 219.093  1.00106.45           C
ATOM   3611  OG1 THR A 602     192.778 228.724 219.650  1.00106.45           O
ATOM   3612  CG2 THR A 602     190.656 229.714 220.210  1.00106.45           C
ATOM   3613  N   ASN A 603     189.809 230.046 216.643  1.00116.44           N
ATOM   3614  CA  ASN A 603     188.627 230.642 216.033  1.00116.44           C
ATOM   3615  C   ASN A 603     188.020 229.798 214.921  1.00116.44           C
ATOM   3616  O   ASN A 603     186.994 230.194 214.360  1.00116.44           O
ATOM   3617  CB  ASN A 603     188.955 232.031 215.484  1.00116.44           C
ATOM   3618  CG  ASN A 603     189.885 231.977 214.300  1.00116.44           C
ATOM   3619  OD1 ASN A 603     190.869 231.239 214.302  1.00116.44           O
ATOM   3620  ND2 ASN A 603     189.578 232.755 213.274  1.00116.44           N
ATOM   3621  N   THR A 604     188.616 228.657 214.582  1.00110.16           N
ATOM   3622  CA  THR A 604     188.018 227.801 213.566  1.00110.16           C
ATOM   3623  C   THR A 604     187.022 226.823 214.175  1.00110.16           C
ATOM   3624  O   THR A 604     185.882 226.725 213.712  1.00110.16           O
ATOM   3625  CB  THR A 604     189.104 227.042 212.801  1.00110.16           C
ATOM   3626  OG1 THR A 604     189.907 227.970 212.062  1.00110.16           O
ATOM   3627  CG2 THR A 604     188.475 226.048 211.839  1.00110.16           C
ATOM   3628  N   SER A 605     187.436 226.104 215.215  1.00104.68           N
ATOM   3629  CA  SER A 605     186.566 225.176 215.921  1.00104.68           C
ATOM   3630  C   SER A 605     187.249 224.767 217.215  1.00104.68           C
ATOM   3631  O   SER A 605     188.457 224.524 217.231  1.00104.68           O
ATOM   3632  CB  SER A 605     186.256 223.937 215.071  1.00104.68           C
ATOM   3633  OG  SER A 605     185.354 223.073 215.740  1.00104.68           O
ATOM   3634  N   ASN A 606     186.471 224.690 218.291  1.00 98.87           N
ATOM   3635  CA  ASN A 606     187.001 224.252 219.574  1.00 98.87           C
ATOM   3636  C   ASN A 606     187.250 222.753 219.629  1.00 98.87           C
ATOM   3637  O   ASN A 606     187.704 222.258 220.665  1.00 98.87           O
ATOM   3638  CB  ASN A 606     186.055 224.659 220.706  1.00 98.87           C
ATOM   3639  CG  ASN A 606     186.044 226.154 220.944  1.00 98.87           C
ATOM   3640  OD1 ASN A 606     184.985 226.771 221.043  1.00 98.87           O
ATOM   3641  ND2 ASN A 606     187.229 226.747 221.034  1.00 98.87           N
ATOM   3642  N   GLN A 607     186.951 222.023 218.557  1.00 93.01           N
ATOM   3643  CA  GLN A 607     187.242 220.597 218.518  1.00 93.01           C
ATOM   3644  C   GLN A 607     188.745 220.372 218.595  1.00 93.01           C
ATOM   3645  O   GLN A 607     189.519 221.026 217.890  1.00 93.01           O
ATOM   3646  CB  GLN A 607     186.674 219.974 217.246  1.00 93.01           C
ATOM   3647  CG  GLN A 607     185.159 219.925 217.207  1.00 93.01           C
ATOM   3648  CD  GLN A 607     184.610 218.611 217.717  1.00 93.01           C
ATOM   3649  OE1 GLN A 607     185.362 217.676 217.991  1.00 93.01           O
ATOM   3650  NE2 GLN A 607     183.292 218.530 217.846  1.00 93.01           N
ATOM   3651  N   VAL A 608     189.156 219.452 219.462  1.00 85.57           N
ATOM   3652  CA  VAL A 608     190.562 219.155 219.705  1.00 85.57           C
ATOM   3653  C   VAL A 608     190.705 217.657 219.916  1.00 85.57           C
ATOM   3654  O   VAL A 608     189.868 217.029 220.573  1.00 85.57           O
ATOM   3655  CB  VAL A 608     191.131 219.915 220.924  1.00 85.57           C
ATOM   3656  CG1 VAL A 608     192.636 219.783 220.961  1.00 85.57           C
ATOM   3657  CG2 VAL A 608     190.750 221.383 220.893  1.00 85.57           C
ATOM   3658  N   ALA A 609     191.764 217.084 219.357  1.00 82.20           N
ATOM   3659  CA  ALA A 609     192.123 215.699 219.605  1.00 82.20           C
ATOM   3660  C   ALA A 609     193.437 215.661 220.370  1.00 82.20           C
ATOM   3661  O   ALA A 609     194.288 216.539 220.216  1.00 82.20           O
ATOM   3662  CB  ALA A 609     192.249 214.912 218.299  1.00 82.20           C
ATOM   3663  N   VAL A 610     193.602 214.627 221.187  1.00 76.54           N
ATOM   3664  CA  VAL A 610     194.769 214.463 222.044  1.00 76.54           C
ATOM   3665  C   VAL A 610     195.604 213.306 221.525  1.00 76.54           C
ATOM   3666  O   VAL A 610     195.073 212.231 221.219  1.00 76.54           O
ATOM   3667  CB  VAL A 610     194.374 214.251 223.514  1.00 76.54           C
ATOM   3668  CG1 VAL A 610     193.752 215.504 224.059  1.00 76.54           C
ATOM   3669  CG2 VAL A 610     193.400 213.102 223.645  1.00 76.54           C
ATOM   3670  N   LEU A 611     196.904 213.536 221.400  1.00 79.27           N
ATOM   3671  CA  LEU A 611     197.845 212.505 220.996  1.00 79.27           C
ATOM   3672  C   LEU A 611     198.801 212.174 222.129  1.00 79.27           C
ATOM   3673  O   LEU A 611     199.474 213.062 222.661  1.00 79.27           O
ATOM   3674  CB  LEU A 611     198.659 212.957 219.785  1.00 79.27           C
ATOM   3675  CG  LEU A 611     199.793 212.004 219.408  1.00 79.27           C
ATOM   3676  CD1 LEU A 611     199.254 210.655 218.968  1.00 79.27           C
ATOM   3677  CD2 LEU A 611     200.688 212.614 218.351  1.00 79.27           C
ATOM   3678  N   TYR A 612     198.861 210.896 222.482  1.00 82.97           N
ATOM   3679  CA  TYR A 612     199.803 210.388 223.464  1.00 82.97           C
ATOM   3680  C   TYR A 612     200.912 209.747 222.651  1.00 82.97           C
ATOM   3681  O   TYR A 612     200.632 208.983 221.724  1.00 82.97           O
ATOM   3682  CB  TYR A 612     199.146 209.374 224.398  1.00 82.97           C
ATOM   3683  CG  TYR A 612     198.083 209.966 225.291  1.00 82.97           C
ATOM   3684  CD1 TYR A 612     198.315 211.131 226.003  1.00 82.97           C
ATOM   3685  CD2 TYR A 612     196.843 209.358 225.418  1.00 82.97           C
ATOM   3686  CE1 TYR A 612     197.341 211.676 226.815  1.00 82.97           C
ATOM   3687  CE2 TYR A 612     195.865 209.895 226.231  1.00 82.97           C
ATOM   3688  CZ  TYR A 612     196.119 211.055 226.925  1.00 82.97           C
ATOM   3689  OH  TYR A 612     195.152 211.592 227.740  1.00 82.97           O
ATOM   3690  N   GLN A 613     202.160 210.044 222.982  1.00 89.83           N
ATOM   3691  CA  GLN A 613     203.245 209.440 222.229  1.00 89.83           C
ATOM   3692  C   GLN A 613     203.801 208.176 222.870  1.00 89.83           C
ATOM   3693  O   GLN A 613     203.791 208.008 224.091  1.00 89.83           O
ATOM   3694  CB  GLN A 613     204.382 210.447 222.047  1.00 89.83           C
ATOM   3695  CG  GLN A 613     204.123 211.511 220.993  1.00 89.83           C
ATOM   3696  CD  GLN A 613     204.664 212.869 221.394  1.00 89.83           C
ATOM   3697  OE1 GLN A 613     205.490 212.977 222.299  1.00 89.83           O
ATOM   3698  NE2 GLN A 613     204.202 213.914 220.719  1.00 89.83           N
ATOM   3699  N   ASP A 614     204.263 207.277 221.998  1.00 97.96           N
ATOM   3700  CA  ASP A 614     204.786 205.942 222.278  1.00 97.96           C
ATOM   3701  C   ASP A 614     204.181 205.153 223.436  1.00 97.96           C
ATOM   3702  O   ASP A 614     204.914 204.815 224.370  1.00 97.96           O
ATOM   3703  CB  ASP A 614     206.309 206.029 222.472  1.00 97.96           C
ATOM   3704  CG  ASP A 614     206.729 207.102 223.466  1.00 97.96           C
ATOM   3705  OD1 ASP A 614     206.216 207.119 224.603  1.00 97.96           O
ATOM   3706  OD2 ASP A 614     207.582 207.939 223.103  1.00 97.96           O
ATOM   3707  N   VAL A 615     202.896 204.788 223.403  1.00103.88           N
ATOM   3708  CA  VAL A 615     202.392 203.881 224.431  1.00103.88           C
ATOM   3709  C   VAL A 615     201.369 202.921 223.827  1.00103.88           C
ATOM   3710  O   VAL A 615     200.828 203.164 222.743  1.00103.88           O
ATOM   3711  CB  VAL A 615     201.728 204.689 225.586  1.00103.88           C
ATOM   3712  CG1 VAL A 615     201.240 203.802 226.727  1.00103.88           C
ATOM   3713  CG2 VAL A 615     202.633 205.785 226.137  1.00103.88           C
ATOM   3714  N   ASN A 616     201.104 201.834 224.555  1.00117.36           N
ATOM   3715  CA  ASN A 616     200.038 200.880 224.271  1.00117.36           C
ATOM   3716  C   ASN A 616     198.711 201.486 224.705  1.00117.36           C
ATOM   3717  O   ASN A 616     198.528 201.761 225.895  1.00117.36           O
ATOM   3718  CB  ASN A 616     200.304 199.576 225.018  1.00117.36           C
ATOM   3719  CG  ASN A 616     199.410 198.439 224.565  1.00117.36           C
ATOM   3720  OD1 ASN A 616     198.189 198.562 224.561  1.00117.36           O
ATOM   3721  ND2 ASN A 616     200.017 197.312 224.214  1.00117.36           N
ATOM   3722  N   CYS A 617     197.776 201.703 223.784  1.00112.89           N
ATOM   3723  CA  CYS A 617     196.647 202.492 224.257  1.00112.89           C
ATOM   3724  C   CYS A 617     195.626 201.649 225.014  1.00112.89           C
ATOM   3725  O   CYS A 617     194.419 201.792 224.798  1.00112.89           O
ATOM   3726  CB  CYS A 617     195.957 203.204 223.100  1.00112.89           C
ATOM   3727  SG  CYS A 617     195.099 204.692 223.621  1.00112.89           S
ATOM   3728  N   THR A 618     196.095 200.762 225.897  1.00115.47           N
ATOM   3729  CA  THR A 618     195.169 199.972 226.702  1.00115.47           C
ATOM   3730  C   THR A 618     194.478 200.846 227.734  1.00115.47           C
ATOM   3731  O   THR A 618     193.332 200.580 228.116  1.00115.47           O
ATOM   3732  CB  THR A 618     195.886 198.811 227.394  1.00115.47           C
ATOM   3733  OG1 THR A 618     197.158 199.251 227.890  1.00115.47           O
ATOM   3734  CG2 THR A 618     196.049 197.621 226.458  1.00115.47           C
ATOM   3735  N   GLU A 619     195.167 201.888 228.191  1.00110.89           N
ATOM   3736  CA  GLU A 619     194.753 202.735 229.295  1.00110.89           C
ATOM   3737  C   GLU A 619     194.794 204.189 228.846  1.00110.89           C
ATOM   3738  O   GLU A 619     195.162 204.504 227.711  1.00110.89           O
ATOM   3739  CB  GLU A 619     195.658 202.519 230.514  1.00110.89           C
ATOM   3740  CG  GLU A 619     197.057 203.117 230.366  1.00110.89           C
ATOM   3741  CD  GLU A 619     197.998 202.258 229.536  1.00110.89           C
ATOM   3742  OE1 GLU A 619     197.518 201.437 228.726  1.00110.89           O
ATOM   3743  OE2 GLU A 619     199.228 202.409 229.693  1.00110.89           O
ATOM   3744  N   VAL A 620     194.412 205.081 229.754  1.00105.14           N
ATOM   3745  CA  VAL A 620     194.422 206.511 229.485  1.00105.14           C
ATOM   3746  C   VAL A 620     195.846 206.996 229.233  1.00105.14           C
ATOM   3747  O   VAL A 620     196.814 206.286 229.505  1.00105.14           O
ATOM   3748  CB  VAL A 620     193.778 207.293 230.642  1.00105.14           C
ATOM   3749  CG1 VAL A 620     193.482 208.722 230.220  1.00105.14           C
ATOM   3750  CG2 VAL A 620     192.514 206.594 231.116  1.00105.14           C
ATOM   3751  N   SER A 640     186.299 209.880 224.225  1.00105.36           N
ATOM   3752  CA  SER A 640     185.306 209.747 223.166  1.00105.36           C
ATOM   3753  C   SER A 640     185.690 208.636 222.194  1.00105.36           C
ATOM   3754  O   SER A 640     185.238 207.499 222.325  1.00105.36           O
ATOM   3755  CB  SER A 640     185.140 211.069 222.415  1.00105.36           C
ATOM   3756  OG  SER A 640     183.929 211.091 221.681  1.00105.36           O
ATOM   3757  N   ASN A 641     186.529 208.975 221.221  1.00 99.60           N
ATOM   3758  CA  ASN A 641     187.000 208.034 220.218  1.00 99.60           C
ATOM   3759  C   ASN A 641     188.394 207.543 220.581  1.00 99.60           C
ATOM   3760  O   ASN A 641     189.171 208.252 221.223  1.00 99.60           O
ATOM   3761  CB  ASN A 641     187.016 208.674 218.829  1.00 99.60           C
ATOM   3762  CG  ASN A 641     186.656 207.695 217.739  1.00 99.60           C
ATOM   3763  OD1 ASN A 641     187.135 206.561 217.725  1.00 99.60           O
ATOM   3764  ND2 ASN A 641     185.804 208.123 216.817  1.00 99.60           N
ATOM   3765  N   VAL A 642     188.707 206.320 220.164  1.00 97.80           N
ATOM   3766  CA  VAL A 642     189.966 205.662 220.497  1.00 97.80           C
ATOM   3767  C   VAL A 642     190.549 205.066 219.225  1.00 97.80           C
ATOM   3768  O   VAL A 642     189.842 204.380 218.479  1.00 97.80           O
ATOM   3769  CB  VAL A 642     189.781 204.572 221.570  1.00 97.80           C
ATOM   3770  CG1 VAL A 642     191.110 203.905 221.880  1.00 97.80           C
ATOM   3771  CG2 VAL A 642     189.176 205.162 222.834  1.00 97.80           C
ATOM   3772  N   PHE A 643     191.831 205.326 218.978  1.00 95.51           N
ATOM   3773  CA  PHE A 643     192.505 204.713 217.842  1.00 95.51           C
ATOM   3774  C   PHE A 643     194.011 204.724 218.055  1.00 95.51           C
ATOM   3775  O   PHE A 643     194.558 205.635 218.678  1.00 95.51           O
ATOM   3776  CB  PHE A 643     192.158 205.445 216.542  1.00 95.51           C
ATOM   3777  CG  PHE A 643     192.676 204.767 215.312  1.00 95.51           C
ATOM   3778  CD1 PHE A 643     192.195 203.528 214.929  1.00 95.51           C
ATOM   3779  CD2 PHE A 643     193.653 205.371 214.541  1.00 95.51           C
ATOM   3780  CE1 PHE A 643     192.678 202.904 213.796  1.00 95.51           C
ATOM   3781  CE2 PHE A 643     194.139 204.753 213.409  1.00 95.51           C
ATOM   3782  CZ  PHE A 643     193.653 203.517 213.037  1.00 95.51           C
ATOM   3783  N   GLN A 644     194.665 203.702 217.507  1.00 97.04           N
ATOM   3784  CA  GLN A 644     196.098 203.477 217.625  1.00 97.04           C
ATOM   3785  C   GLN A 644     196.834 203.947 216.376  1.00 97.04           C
ATOM   3786  O   GLN A 644     196.301 203.901 215.266  1.00 97.04           O
ATOM   3787  CB  GLN A 644     196.391 201.992 217.855  1.00 97.04           C
ATOM   3788  CG  GLN A 644     197.831 201.680 218.235  1.00 97.04           C
ATOM   3789  CD  GLN A 644     198.138 201.995 219.678  1.00 97.04           C
ATOM   3790  OE1 GLN A 644     199.243 202.420 220.013  1.00 97.04           O
ATOM   3791  NE2 GLN A 644     197.164 201.770 220.547  1.00 97.04           N
ATOM   3792  N   THR A 645     198.075 204.389 216.564  1.00 95.80           N
ATOM   3793  CA  THR A 645     198.967 204.708 215.459  1.00 95.80           C
ATOM   3794  C   THR A 645     200.327 204.079 215.726  1.00 95.80           C
ATOM   3795  O   THR A 645     200.613 203.604 216.828  1.00 95.80           O
ATOM   3796  CB  THR A 645     199.135 206.221 215.262  1.00 95.80           C
ATOM   3797  OG1 THR A 645     199.829 206.776 216.384  1.00 95.80           O
ATOM   3798  CG2 THR A 645     197.784 206.904 215.125  1.00 95.80           C
ATOM   3799  N   ARG A 646     201.177 204.083 214.698  1.00 98.93           N
ATOM   3800  CA  ARG A 646     202.577 203.716 214.875  1.00 98.93           C
ATOM   3801  C   ARG A 646     203.321 204.725 215.745  1.00 98.93           C
ATOM   3802  O   ARG A 646     204.457 204.463 216.155  1.00 98.93           O
ATOM   3803  CB  ARG A 646     203.233 203.582 213.494  1.00 98.93           C
ATOM   3804  CG  ARG A 646     204.688 203.136 213.485  1.00 98.93           C
ATOM   3805  CD  ARG A 646     204.877 201.830 214.232  1.00 98.93           C
ATOM   3806  NE  ARG A 646     206.290 201.522 214.433  1.00 98.93           N
ATOM   3807  CZ  ARG A 646     206.960 201.787 215.549  1.00 98.93           C
ATOM   3808  NH1 ARG A 646     206.347 202.370 216.570  1.00 98.93           N
ATOM   3809  NH2 ARG A 646     208.245 201.471 215.644  1.00 98.93           N
ATOM   3810  N   ALA A 647     202.680 205.845 216.066  1.00 91.86           N
ATOM   3811  CA  ALA A 647     203.276 206.965 216.777  1.00 91.86           C
ATOM   3812  C   ALA A 647     202.659 207.199 218.147  1.00 91.86           C
ATOM   3813  O   ALA A 647     203.097 208.112 218.857  1.00 91.86           O
ATOM   3814  CB  ALA A 647     203.166 208.247 215.942  1.00 91.86           C
ATOM   3815  N   GLY A 648     201.662 206.411 218.540  1.00 95.90           N
ATOM   3816  CA  GLY A 648     200.991 206.632 219.805  1.00 95.90           C
ATOM   3817  C   GLY A 648     199.509 206.683 219.513  1.00 95.90           C
ATOM   3818  O   GLY A 648     199.131 206.938 218.368  1.00 95.90           O
ATOM   3819  N   CYS A 649     198.650 206.456 220.498  1.00 91.61           N
ATOM   3820  CA  CYS A 649     197.230 206.444 220.189  1.00 91.61           C
ATOM   3821  C   CYS A 649     196.638 207.842 220.234  1.00 91.61           C
ATOM   3822  O   CYS A 649     197.054 208.703 221.012  1.00 91.61           O
ATOM   3823  CB  CYS A 649     196.448 205.552 221.149  1.00 91.61           C
ATOM   3824  SG  CYS A 649     196.333 206.105 222.854  1.00 91.61           S
ATOM   3825  N   LEU A 650     195.644 208.041 219.378  1.00 85.86           N
ATOM   3826  CA  LEU A 650     194.885 209.273 219.264  1.00 85.86           C
ATOM   3827  C   LEU A 650     193.518 209.087 219.905  1.00 85.86           C
ATOM   3828  O   LEU A 650     192.901 208.025 219.779  1.00 85.86           O
ATOM   3829  CB  LEU A 650     194.738 209.642 217.788  1.00 85.86           C
ATOM   3830  CG  LEU A 650     194.729 211.098 217.349  1.00 85.86           C
ATOM   3831  CD1 LEU A 650     195.863 211.827 218.002  1.00 85.86           C
ATOM   3832  CD2 LEU A 650     194.896 211.140 215.848  1.00 85.86           C
ATOM   3833  N   ILE A 651     193.049 210.124 220.594  1.00 85.73           N
ATOM   3834  CA  ILE A 651     191.711 210.148 221.170  1.00 85.73           C
ATOM   3835  C   ILE A 651     190.989 211.405 220.712  1.00 85.73           C
ATOM   3836  O   ILE A 651     191.486 212.520 220.904  1.00 85.73           O
ATOM   3837  CB  ILE A 651     191.745 210.080 222.708  1.00 85.73           C
ATOM   3838  CG1 ILE A 651     192.449 208.806 223.187  1.00 85.73           C
ATOM   3839  CG2 ILE A 651     190.348 210.222 223.296  1.00 85.73           C
ATOM   3840  CD1 ILE A 651     193.929 208.968 223.437  1.00 85.73           C
ATOM   3841  N   GLY A 652     189.816 211.218 220.111  1.00 89.64           N
ATOM   3842  CA  GLY A 652     188.983 212.286 219.604  1.00 89.64           C
ATOM   3843  C   GLY A 652     189.043 212.494 218.107  1.00 89.64           C
ATOM   3844  O   GLY A 652     188.188 213.207 217.566  1.00 89.64           O
ATOM   3845  N   ALA A 653     190.016 211.903 217.423  1.00 88.40           N
ATOM   3846  CA  ALA A 653     190.132 212.013 215.976  1.00 88.40           C
ATOM   3847  C   ALA A 653     189.556 210.767 215.316  1.00 88.40           C
ATOM   3848  O   ALA A 653     189.971 209.647 215.630  1.00 88.40           O
ATOM   3849  CB  ALA A 653     191.586 212.211 215.558  1.00 88.40           C
ATOM   3850  N   GLU A 654     188.606 210.962 214.408  1.00 91.13           N
ATOM   3851  CA  GLU A 654     187.988 209.845 213.709  1.00 91.13           C
ATOM   3852  C   GLU A 654     188.931 209.313 212.637  1.00 91.13           C
ATOM   3853  O   GLU A 654     189.549 210.085 211.900  1.00 91.13           O
ATOM   3854  CB  GLU A 654     186.663 210.277 213.084  1.00 91.13           C
ATOM   3855  CG  GLU A 654     186.060 209.262 212.135  1.00 91.13           C
ATOM   3856  CD  GLU A 654     184.547 209.323 212.113  1.00 91.13           C
ATOM   3857  OE1 GLU A 654     183.975 210.121 212.884  1.00 91.13           O
ATOM   3858  OE2 GLU A 654     183.931 208.574 211.326  1.00 91.13           O
ATOM   3859  N   HIS A 655     189.044 207.991 212.547  1.00 88.86           N
ATOM   3860  CA  HIS A 655     189.978 207.362 211.622  1.00 88.86           C
ATOM   3861  C   HIS A 655     189.290 207.044 210.303  1.00 88.86           C
ATOM   3862  O   HIS A 655     188.354 206.239 210.263  1.00 88.86           O
ATOM   3863  CB  HIS A 655     190.572 206.085 212.209  1.00 88.86           C
ATOM   3864  CG  HIS A 655     191.540 205.407 211.292  1.00 88.86           C
ATOM   3865  ND1 HIS A 655     191.331 204.136 210.801  1.00 88.86           N
ATOM   3866  CD2 HIS A 655     192.702 205.836 210.745  1.00 88.86           C
ATOM   3867  CE1 HIS A 655     192.334 203.803 210.009  1.00 88.86           C
ATOM   3868  NE2 HIS A 655     193.181 204.816 209.960  1.00 88.86           N
ATOM   3869  N   VAL A 656     189.761 207.668 209.233  1.00 89.39           N
ATOM   3870  CA  VAL A 656     189.208 207.467 207.915  1.00 89.39           C
ATOM   3871  C   VAL A 656     190.088 206.459 207.183  1.00 89.39           C
ATOM   3872  O   VAL A 656     191.208 206.167 207.593  1.00 89.39           O
ATOM   3873  CB  VAL A 656     189.081 208.800 207.140  1.00 89.39           C
ATOM   3874  CG1 VAL A 656     188.165 208.647 205.940  1.00 89.39           C
ATOM   3875  CG2 VAL A 656     188.567 209.884 208.057  1.00 89.39           C
ATOM   3876  N   ASN A 657     189.575 205.913 206.081  1.00100.25           N
ATOM   3877  CA  ASN A 657     190.327 204.977 205.255  1.00100.25           C
ATOM   3878  C   ASN A 657     191.086 205.668 204.130  1.00100.25           C
ATOM   3879  O   ASN A 657     192.300 205.486 204.001  1.00100.25           O
ATOM   3880  CB  ASN A 657     189.391 203.922 204.662  1.00100.25           C
ATOM   3881  CG  ASN A 657     189.399 202.630 205.443  1.00100.25           C
ATOM   3882  OD1 ASN A 657     190.437 202.188 205.935  1.00100.25           O
ATOM   3883  ND2 ASN A 657     188.235 202.010 205.554  1.00100.25           N
ATOM   3884  N   ASN A 658     190.392 206.454 203.310  1.00 94.10           N
ATOM   3885  CA  ASN A 658     191.022 207.082 202.161  1.00 94.10           C
ATOM   3886  C   ASN A 658     192.102 208.069 202.598  1.00 94.10           C
ATOM   3887  O   ASN A 658     192.233 208.418 203.774  1.00 94.10           O
ATOM   3888  CB  ASN A 658     189.976 207.774 201.283  1.00 94.10           C
ATOM   3889  CG  ASN A 658     189.208 208.852 202.020  1.00 94.10           C
ATOM   3890  OD1 ASN A 658     189.503 209.169 203.169  1.00 94.10           O
ATOM   3891  ND2 ASN A 658     188.212 209.423 201.355  1.00 94.10           N
ATOM   3892  N   SER A 659     192.880 208.520 201.622  1.00 86.56           N
ATOM   3893  CA  SER A 659     194.093 209.285 201.855  1.00 86.56           C
ATOM   3894  C   SER A 659     193.961 210.691 201.283  1.00 86.56           C
ATOM   3895  O   SER A 659     193.175 210.944 200.366  1.00 86.56           O
ATOM   3896  CB  SER A 659     195.305 208.577 201.248  1.00 86.56           C
ATOM   3897  OG  SER A 659     196.499 209.227 201.630  1.00 86.56           O
ATOM   3898  N   TYR A 660     194.749 211.609 201.839  1.00 87.23           N
ATOM   3899  CA  TYR A 660     194.759 212.999 201.406  1.00 87.23           C
ATOM   3900  C   TYR A 660     196.159 213.568 201.599  1.00 87.23           C
ATOM   3901  O   TYR A 660     197.070 212.889 202.078  1.00 87.23           O
ATOM   3902  CB  TYR A 660     193.736 213.848 202.168  1.00 87.23           C
ATOM   3903  CG  TYR A 660     192.323 213.321 202.139  1.00 87.23           C
ATOM   3904  CD1 TYR A 660     191.450 213.679 201.123  1.00 87.23           C
ATOM   3905  CD2 TYR A 660     191.855 212.483 203.138  1.00 87.23           C
ATOM   3906  CE1 TYR A 660     190.157 213.202 201.093  1.00 87.23           C
ATOM   3907  CE2 TYR A 660     190.564 212.006 203.120  1.00 87.23           C
ATOM   3908  CZ  TYR A 660     189.719 212.366 202.095  1.00 87.23           C
ATOM   3909  OH  TYR A 660     188.429 211.891 202.079  1.00 87.23           O
ATOM   3910  N   GLU A 661     196.319 214.829 201.213  1.00 92.59           N
ATOM   3911  CA  GLU A 661     197.547 215.559 201.491  1.00 92.59           C
ATOM   3912  C   GLU A 661     197.676 215.819 202.987  1.00 92.59           C
ATOM   3913  O   GLU A 661     196.694 216.121 203.668  1.00 92.59           O
ATOM   3914  CB  GLU A 661     197.559 216.873 200.711  1.00 92.59           C
ATOM   3915  CG  GLU A 661     198.933 217.491 200.519  1.00 92.59           C
ATOM   3916  CD  GLU A 661     199.440 218.186 201.762  1.00 92.59           C
ATOM   3917  OE1 GLU A 661     198.766 219.126 202.232  1.00 92.59           O
ATOM   3918  OE2 GLU A 661     200.509 217.788 202.271  1.00 92.59           O
ATOM   3919  N   CYS A 662     198.902 215.694 203.496  1.00 93.45           N
ATOM   3920  CA  CYS A 662     199.153 215.900 204.918  1.00 93.45           C
ATOM   3921  C   CYS A 662     198.852 217.331 205.328  1.00 93.45           C
ATOM   3922  O   CYS A 662     199.442 218.280 204.804  1.00 93.45           O
ATOM   3923  CB  CYS A 662     200.607 215.564 205.235  1.00 93.45           C
ATOM   3924  SG  CYS A 662     201.049 215.728 206.975  1.00 93.45           S
ATOM   3925  N   ASP A 663     197.946 217.479 206.292  1.00 94.32           N
ATOM   3926  CA  ASP A 663     197.578 218.791 206.799  1.00 94.32           C
ATOM   3927  C   ASP A 663     198.300 219.108 208.103  1.00 94.32           C
ATOM   3928  O   ASP A 663     199.158 219.995 208.149  1.00 94.32           O
ATOM   3929  CB  ASP A 663     196.064 218.859 206.992  1.00 94.32           C
ATOM   3930  CG  ASP A 663     195.566 220.268 207.158  1.00 94.32           C
ATOM   3931  OD1 ASP A 663     196.375 221.204 206.993  1.00 94.32           O
ATOM   3932  OD2 ASP A 663     194.361 220.444 207.436  1.00 94.32           O
ATOM   3933  N   ILE A 664     197.955 218.386 209.164  1.00 83.50           N
ATOM   3934  CA  ILE A 664     198.602 218.514 210.467  1.00 83.50           C
ATOM   3935  C   ILE A 664     199.399 217.249 210.758  1.00 83.50           C
ATOM   3936  O   ILE A 664     198.804 216.215 211.093  1.00 83.50           O
ATOM   3937  CB  ILE A 664     197.576 218.777 211.578  1.00 83.50           C
ATOM   3938  CG1 ILE A 664     196.785 220.051 211.284  1.00 83.50           C
ATOM   3939  CG2 ILE A 664     198.267 218.874 212.925  1.00 83.50           C
ATOM   3940  CD1 ILE A 664     195.613 220.255 212.210  1.00 83.50           C
ATOM   3941  N   PRO A 665     200.724 217.268 210.630  1.00 78.53           N
ATOM   3942  CA  PRO A 665     201.483 216.016 210.726  1.00 78.53           C
ATOM   3943  C   PRO A 665     201.451 215.445 212.134  1.00 78.53           C
ATOM   3944  O   PRO A 665     201.474 216.178 213.125  1.00 78.53           O
ATOM   3945  CB  PRO A 665     202.902 216.434 210.330  1.00 78.53           C
ATOM   3946  CG  PRO A 665     202.975 217.877 210.686  1.00 78.53           C
ATOM   3947  CD  PRO A 665     201.598 218.443 210.479  1.00 78.53           C
ATOM   3948  N   ILE A 666     201.401 214.117 212.212  1.00 76.59           N
ATOM   3949  CA  ILE A 666     201.487 213.388 213.476  1.00 76.59           C
ATOM   3950  C   ILE A 666     202.776 212.579 213.556  1.00 76.59           C
ATOM   3951  O   ILE A 666     203.567 212.745 214.485  1.00 76.59           O
ATOM   3952  CB  ILE A 666     200.248 212.489 213.676  1.00 76.59           C
ATOM   3953  CG1 ILE A 666     198.968 213.319 213.570  1.00 76.59           C
ATOM   3954  CG2 ILE A 666     200.338 211.731 214.982  1.00 76.59           C
ATOM   3955  CD1 ILE A 666     197.741 212.611 214.079  1.00 76.59           C
ATOM   3956  N   GLY A 667     202.998 211.700 212.600  1.00 76.90           N
ATOM   3957  CA  GLY A 667     204.185 210.873 212.543  1.00 76.90           C
ATOM   3958  C   GLY A 667     203.881 209.548 211.883  1.00 76.90           C
ATOM   3959  O   GLY A 667     202.736 209.111 211.788  1.00 76.90           O
ATOM   3960  N   ALA A 668     204.944 208.893 211.418  1.00 78.02           N
ATOM   3961  CA  ALA A 668     204.864 207.565 210.811  1.00 78.02           C
ATOM   3962  C   ALA A 668     203.859 207.542 209.663  1.00 78.02           C
ATOM   3963  O   ALA A 668     203.090 206.593 209.500  1.00 78.02           O
ATOM   3964  CB  ALA A 668     204.527 206.503 211.856  1.00 78.02           C
ATOM   3965  N   GLY A 669     203.862 208.601 208.860  1.00 80.87           N
ATOM   3966  CA  GLY A 669     203.011 208.665 207.694  1.00 80.87           C
ATOM   3967  C   GLY A 669     201.579 209.076 207.951  1.00 80.87           C
ATOM   3968  O   GLY A 669     200.796 209.146 206.995  1.00 80.87           O
ATOM   3969  N   ILE A 670     201.204 209.353 209.197  1.00 77.85           N
ATOM   3970  CA  ILE A 670     199.832 209.708 209.543  1.00 77.85           C
ATOM   3971  C   ILE A 670     199.753 211.204 209.806  1.00 77.85           C
ATOM   3972  O   ILE A 670     200.602 211.766 210.508  1.00 77.85           O
ATOM   3973  CB  ILE A 670     199.347 208.909 210.763  1.00 77.85           C
ATOM   3974  CG1 ILE A 670     199.452 207.411 210.484  1.00 77.85           C
ATOM   3975  CG2 ILE A 670     197.921 209.286 211.115  1.00 77.85           C
ATOM   3976  CD1 ILE A 670     198.858 206.548 211.565  1.00 77.85           C
ATOM   3977  N   CYS A 671     198.738 211.849 209.239  1.00 81.82           N
ATOM   3978  CA  CYS A 671     198.477 213.261 209.464  1.00 81.82           C
ATOM   3979  C   CYS A 671     197.010 213.454 209.821  1.00 81.82           C
ATOM   3980  O   CYS A 671     196.171 212.583 209.580  1.00 81.82           O
ATOM   3981  CB  CYS A 671     198.847 214.096 208.238  1.00 81.82           C
ATOM   3982  SG  CYS A 671     200.577 213.924 207.769  1.00 81.82           S
ATOM   3983  N   ALA A 672     196.705 214.613 210.395  1.00 76.35           N
ATOM   3984  CA  ALA A 672     195.328 214.950 210.735  1.00 76.35           C
ATOM   3985  C   ALA A 672     194.859 216.195 209.991  1.00 76.35           C
ATOM   3986  O   ALA A 672     193.716 216.626 210.141  1.00 76.35           O
ATOM   3987  CB  ALA A 672     195.187 215.148 212.228  1.00 76.35           C
ATOM   3988  N   VAL A 687     190.767 219.165 209.930  1.00 88.42           N
ATOM   3989  CA  VAL A 687     189.326 219.108 210.132  1.00 88.42           C
ATOM   3990  C   VAL A 687     188.623 218.987 208.782  1.00 88.42           C
ATOM   3991  O   VAL A 687     189.055 219.571 207.789  1.00 88.42           O
ATOM   3992  CB  VAL A 687     188.823 220.341 210.924  1.00 88.42           C
ATOM   3993  CG1 VAL A 687     188.973 221.612 210.106  1.00 88.42           C
ATOM   3994  CG2 VAL A 687     187.381 220.151 211.369  1.00 88.42           C
ATOM   3995  N   ALA A 688     187.548 218.203 208.747  1.00 92.42           N
ATOM   3996  CA  ALA A 688     186.778 218.013 207.526  1.00 92.42           C
ATOM   3997  C   ALA A 688     185.382 217.553 207.910  1.00 92.42           C
ATOM   3998  O   ALA A 688     185.235 216.546 208.609  1.00 92.42           O
ATOM   3999  CB  ALA A 688     187.445 216.992 206.599  1.00 92.42           C
ATOM   4000  N   SER A 689     184.368 218.290 207.453  1.00 98.04           N
ATOM   4001  CA  SER A 689     182.973 218.030 207.805  1.00 98.04           C
ATOM   4002  C   SER A 689     182.787 218.061 209.324  1.00 98.04           C
ATOM   4003  O   SER A 689     182.463 217.059 209.963  1.00 98.04           O
ATOM   4004  CB  SER A 689     182.488 216.704 207.207  1.00 98.04           C
ATOM   4005  OG  SER A 689     182.247 216.832 205.816  1.00 98.04           O
ATOM   4006  N   GLN A 690     183.032 219.247 209.886  1.00 95.92           N
ATOM   4007  CA  GLN A 690     182.873 219.589 211.301  1.00 95.92           C
ATOM   4008  C   GLN A 690     183.360 218.522 212.278  1.00 95.92           C
ATOM   4009  O   GLN A 690     182.812 218.396 213.377  1.00 95.92           O
ATOM   4010  CB  GLN A 690     181.411 219.975 211.608  1.00 95.92           C
ATOM   4011  CG  GLN A 690     180.284 219.062 211.097  1.00 95.92           C
ATOM   4012  CD  GLN A 690     180.255 217.685 211.736  1.00 95.92           C
ATOM   4013  OE1 GLN A 690     180.344 217.548 212.955  1.00 95.92           O
ATOM   4014  NE2 GLN A 690     180.126 216.655 210.908  1.00 95.92           N
ATOM   4015  N   SER A 691     184.405 217.776 211.921  1.00 92.00           N
ATOM   4016  CA  SER A 691     185.073 216.940 212.908  1.00 92.00           C
ATOM   4017  C   SER A 691     186.527 216.727 212.515  1.00 92.00           C
ATOM   4018  O   SER A 691     186.929 216.970 211.375  1.00 92.00           O
ATOM   4019  CB  SER A 691     184.371 215.585 213.059  1.00 92.00           C
ATOM   4020  OG  SER A 691     185.068 214.752 213.967  1.00 92.00           O
ATOM   4021  N   ILE A 692     187.308 216.255 213.483  1.00 85.36           N
ATOM   4022  CA  ILE A 692     188.712 215.925 213.268  1.00 85.36           C
ATOM   4023  C   ILE A 692     188.812 214.543 212.640  1.00 85.36           C
ATOM   4024  O   ILE A 692     188.021 213.645 212.953  1.00 85.36           O
ATOM   4025  CB  ILE A 692     189.490 216.010 214.592  1.00 85.36           C
ATOM   4026  CG1 ILE A 692     189.433 217.435 215.136  1.00 85.36           C
ATOM   4027  CG2 ILE A 692     190.939 215.611 214.398  1.00 85.36           C
ATOM   4028  CD1 ILE A 692     189.933 218.472 214.162  1.00 85.36           C
ATOM   4029  N   ILE A 693     189.786 214.359 211.749  1.00 84.68           N
ATOM   4030  CA  ILE A 693     190.053 213.060 211.149  1.00 84.68           C
ATOM   4031  C   ILE A 693     191.554 212.814 211.133  1.00 84.68           C
ATOM   4032  O   ILE A 693     192.352 213.748 211.005  1.00 84.68           O
ATOM   4033  CB  ILE A 693     189.482 212.950 209.719  1.00 84.68           C
ATOM   4034  CG1 ILE A 693     190.079 214.030 208.820  1.00 84.68           C
ATOM   4035  CG2 ILE A 693     187.967 213.051 209.733  1.00 84.68           C
ATOM   4036  CD1 ILE A 693     189.823 213.797 207.352  1.00 84.68           C
ATOM   4037  N   ALA A 694     191.941 211.548 211.275  1.00 83.00           N
ATOM   4038  CA  ALA A 694     193.308 211.133 211.008  1.00 83.00           C
ATOM   4039  C   ALA A 694     193.333 210.241 209.776  1.00 83.00           C
ATOM   4040  O   ALA A 694     192.397 209.480 209.520  1.00 83.00           O
ATOM   4041  CB  ALA A 694     193.906 210.390 212.204  1.00 83.00           C
ATOM   4042  N   TYR A 695     194.422 210.332 209.018  1.00 81.20           N
ATOM   4043  CA  TYR A 695     194.592 209.521 207.823  1.00 81.20           C
ATOM   4044  C   TYR A 695     196.070 209.346 207.516  1.00 81.20           C
ATOM   4045  O   TYR A 695     196.916 210.106 207.993  1.00 81.20           O
ATOM   4046  CB  TYR A 695     193.883 210.163 206.629  1.00 81.20           C
ATOM   4047  CG  TYR A 695     194.398 211.551 206.334  1.00 81.20           C
ATOM   4048  CD1 TYR A 695     193.909 212.648 207.025  1.00 81.20           C
ATOM   4049  CD2 TYR A 695     195.390 211.762 205.391  1.00 81.20           C
ATOM   4050  CE1 TYR A 695     194.387 213.914 206.782  1.00 81.20           C
ATOM   4051  CE2 TYR A 695     195.869 213.029 205.134  1.00 81.20           C
ATOM   4052  CZ  TYR A 695     195.366 214.100 205.836  1.00 81.20           C
ATOM   4053  OH  TYR A 695     195.829 215.368 205.578  1.00 81.20           O
ATOM   4054  N   THR A 696     196.374 208.335 206.705  1.00 78.33           N
ATOM   4055  CA  THR A 696     197.721 208.184 206.176  1.00 78.33           C
ATOM   4056  C   THR A 696     197.820 209.087 204.955  1.00 78.33           C
ATOM   4057  O   THR A 696     196.986 208.998 204.049  1.00 78.33           O
ATOM   4058  CB  THR A 696     198.006 206.733 205.802  1.00 78.33           C
ATOM   4059  OG1 THR A 696     197.862 205.905 206.961  1.00 78.33           O
ATOM   4060  CG2 THR A 696     199.417 206.596 205.263  1.00 78.33           C
ATOM   4061  N   MET A 697     198.829 209.951 204.916  1.00 82.00           N
ATOM   4062  CA  MET A 697     198.887 210.918 203.830  1.00 82.00           C
ATOM   4063  C   MET A 697     199.207 210.273 202.485  1.00 82.00           C
ATOM   4064  O   MET A 697     199.979 209.316 202.397  1.00 82.00           O
ATOM   4065  CB  MET A 697     199.936 211.986 204.150  1.00 82.00           C
ATOM   4066  CG  MET A 697     201.363 211.454 204.204  1.00 82.00           C
ATOM   4067  SD  MET A 697     202.601 212.665 204.704  1.00 82.00           S
ATOM   4068  CE  MET A 697     202.882 213.529 203.162  1.00 82.00           C
ATOM   4069  N   SER A 698     198.576 210.800 201.438  1.00 84.04           N
ATOM   4070  CA  SER A 698     198.879 210.446 200.059  1.00 84.04           C
ATOM   4071  C   SER A 698     200.128 211.191 199.622  1.00 84.04           C
ATOM   4072  O   SER A 698     200.341 212.338 200.021  1.00 84.04           O
ATOM   4073  CB  SER A 698     197.710 210.788 199.135  1.00 84.04           C
ATOM   4074  OG  SER A 698     198.046 210.570 197.776  1.00 84.04           O
ATOM   4075  N   LEU A 699     200.957 210.560 198.797  1.00 79.21           N
ATOM   4076  CA  LEU A 699     202.122 211.316 198.366  1.00 79.21           C
ATOM   4077  C   LEU A 699     201.807 212.178 197.155  1.00 79.21           C
ATOM   4078  O   LEU A 699     202.407 213.246 196.987  1.00 79.21           O
ATOM   4079  CB  LEU A 699     203.286 210.379 198.030  1.00 79.21           C
ATOM   4080  CG  LEU A 699     203.896 209.495 199.122  1.00 79.21           C
ATOM   4081  CD1 LEU A 699     204.350 210.349 200.290  1.00 79.21           C
ATOM   4082  CD2 LEU A 699     202.982 208.365 199.585  1.00 79.21           C
ATOM   4083  N   GLY A 700     200.879 211.738 196.317  1.00 83.85           N
ATOM   4084  CA  GLY A 700     200.507 212.491 195.139  1.00 83.85           C
ATOM   4085  C   GLY A 700     199.634 211.655 194.232  1.00 83.85           C
ATOM   4086  O   GLY A 700     199.347 210.485 194.506  1.00 83.85           O
ATOM   4087  N   ALA A 701     199.204 212.288 193.144  1.00 88.11           N
ATOM   4088  CA  ALA A 701     198.373 211.605 192.164  1.00 88.11           C
ATOM   4089  C   ALA A 701     199.177 210.465 191.551  1.00 88.11           C
ATOM   4090  O   ALA A 701     200.309 210.671 191.106  1.00 88.11           O
ATOM   4091  CB  ALA A 701     197.902 212.579 191.087  1.00 88.11           C
ATOM   4092  N   GLU A 702     198.616 209.262 191.522  1.00 92.70           N
ATOM   4093  CA  GLU A 702     199.344 208.142 190.929  1.00 92.70           C
ATOM   4094  C   GLU A 702     198.955 208.031 189.462  1.00 92.70           C
ATOM   4095  O   GLU A 702     197.882 207.525 189.126  1.00 92.70           O
ATOM   4096  CB  GLU A 702     199.082 206.838 191.673  1.00 92.70           C
ATOM   4097  CG  GLU A 702     199.697 205.635 190.963  1.00 92.70           C
ATOM   4098  CD  GLU A 702     199.988 204.476 191.893  1.00 92.70           C
ATOM   4099  OE1 GLU A 702     201.053 203.843 191.734  1.00 92.70           O
ATOM   4100  OE2 GLU A 702     199.156 204.197 192.780  1.00 92.70           O
ATOM   4101  N   ASN A 703     199.831 208.510 188.586  1.00 84.21           N
ATOM   4102  CA  ASN A 703     199.699 208.320 187.153  1.00 84.21           C
ATOM   4103  C   ASN A 703     200.907 207.559 186.626  1.00 84.21           C
ATOM   4104  O   ASN A 703     201.988 207.573 187.218  1.00 84.21           O
ATOM   4105  CB  ASN A 703     199.550 209.661 186.421  1.00 84.21           C
ATOM   4106  CG  ASN A 703     200.860 210.409 186.290  1.00 84.21           C
ATOM   4107  OD1 ASN A 703     201.717 210.349 187.168  1.00 84.21           O
ATOM   4108  ND2 ASN A 703     201.020 211.126 185.185  1.00 84.21           N
ATOM   4109  N   SER A 704     200.707 206.882 185.501  1.00 80.18           N
ATOM   4110  CA  SER A 704     201.755 206.092 184.866  1.00 80.18           C
ATOM   4111  C   SER A 704     201.885 206.559 183.427  1.00 80.18           C
ATOM   4112  O   SER A 704     201.023 206.258 182.596  1.00 80.18           O
ATOM   4113  CB  SER A 704     201.438 204.597 184.928  1.00 80.18           C
ATOM   4114  OG  SER A 704     202.408 203.840 184.227  1.00 80.18           O
ATOM   4115  N   VAL A 705     202.953 207.304 183.135  1.00 73.36           N
ATOM   4116  CA  VAL A 705     203.196 207.730 181.766  1.00 73.36           C
ATOM   4117  C   VAL A 705     203.334 206.500 180.885  1.00 73.36           C
ATOM   4118  O   VAL A 705     204.109 205.582 181.181  1.00 73.36           O
ATOM   4119  CB  VAL A 705     204.439 208.629 181.692  1.00 73.36           C
ATOM   4120  CG1 VAL A 705     204.127 210.001 182.251  1.00 73.36           C
ATOM   4121  CG2 VAL A 705     205.590 208.014 182.462  1.00 73.36           C
ATOM   4122  N   ALA A 706     202.581 206.475 179.793  1.00 70.03           N
ATOM   4123  CA  ALA A 706     202.628 205.351 178.873  1.00 70.03           C
ATOM   4124  C   ALA A 706     203.932 205.368 178.097  1.00 70.03           C
ATOM   4125  O   ALA A 706     204.096 206.169 177.183  1.00 70.03           O
ATOM   4126  CB  ALA A 706     201.448 205.404 177.919  1.00 70.03           C
ATOM   4127  N   TYR A 707     204.862 204.490 178.455  1.00 64.58           N
ATOM   4128  CA  TYR A 707     206.130 204.458 177.756  1.00 64.58           C
ATOM   4129  C   TYR A 707     205.932 203.686 176.464  1.00 64.58           C
ATOM   4130  O   TYR A 707     205.241 202.664 176.417  1.00 64.58           O
ATOM   4131  CB  TYR A 707     207.225 203.835 178.618  1.00 64.58           C
ATOM   4132  CG  TYR A 707     208.568 203.718 177.936  1.00 64.58           C
ATOM   4133  CD1 TYR A 707     208.862 202.654 177.102  1.00 64.58           C
ATOM   4134  CD2 TYR A 707     209.545 204.684 178.131  1.00 64.58           C
ATOM   4135  CE1 TYR A 707     210.085 202.553 176.483  1.00 64.58           C
ATOM   4136  CE2 TYR A 707     210.770 204.590 177.518  1.00 64.58           C
ATOM   4137  CZ  TYR A 707     211.035 203.523 176.695  1.00 64.58           C
ATOM   4138  OH  TYR A 707     212.256 203.419 176.077  1.00 64.58           O
ATOM   4139  N   SER A 708     206.556 204.201 175.421  1.00 66.40           N
ATOM   4140  CA  SER A 708     206.629 203.635 174.091  1.00 66.40           C
ATOM   4141  C   SER A 708     208.024 203.874 173.552  1.00 66.40           C
ATOM   4142  O   SER A 708     208.562 204.976 173.684  1.00 66.40           O
ATOM   4143  CB  SER A 708     205.575 204.231 173.166  1.00 66.40           C
ATOM   4144  OG  SER A 708     205.681 203.702 171.860  1.00 66.40           O
ATOM   4145  N   ASN A 709     208.595 202.872 172.946  1.00 70.45           N
ATOM   4146  CA  ASN A 709     209.891 203.237 172.430  1.00 70.45           C
ATOM   4147  C   ASN A 709     209.811 203.784 171.056  1.00 70.45           C
ATOM   4148  O   ASN A 709     210.830 204.172 170.474  1.00 70.45           O
ATOM   4149  CB  ASN A 709     210.744 201.970 172.360  1.00 70.45           C
ATOM   4150  CG  ASN A 709     209.931 200.801 171.819  1.00 70.45           C
ATOM   4151  OD1 ASN A 709     208.744 200.678 172.123  1.00 70.45           O
ATOM   4152  ND2 ASN A 709     210.534 199.988 170.949  1.00 70.45           N
ATOM   4153  N   ASN A 710     208.595 203.832 170.502  1.00 63.85           N
ATOM   4154  CA  ASN A 710     208.424 204.298 169.133  1.00 63.85           C
ATOM   4155  C   ASN A 710     207.677 205.626 169.095  1.00 63.85           C
ATOM   4156  O   ASN A 710     207.339 206.107 168.009  1.00 63.85           O
ATOM   4157  CB  ASN A 710     207.701 203.252 168.274  1.00 63.85           C
ATOM   4158  CG  ASN A 710     206.251 203.069 168.669  1.00 63.85           C
ATOM   4159  OD1 ASN A 710     205.883 203.256 169.825  1.00 63.85           O
ATOM   4160  ND2 ASN A 710     205.422 202.678 167.709  1.00 63.85           N
ATOM   4161  N   SER A 711     207.407 206.233 170.255  1.00 57.45           N
ATOM   4162  CA  SER A 711     206.546 207.409 170.298  1.00 57.45           C
ATOM   4163  C   SER A 711     207.010 208.393 171.361  1.00 57.45           C
ATOM   4164  O   SER A 711     207.550 207.999 172.397  1.00 57.45           O
ATOM   4165  CB  SER A 711     205.081 207.056 170.580  1.00 57.45           C
ATOM   4166  OG  SER A 711     204.868 206.829 171.957  1.00 57.45           O
ATOM   4167  N   ILE A 712     206.764 209.674 171.093  1.00 53.81           N
ATOM   4168  CA  ILE A 712     207.196 210.790 171.922  1.00 53.81           C
ATOM   4169  C   ILE A 712     206.013 211.725 172.114  1.00 53.81           C
ATOM   4170  O   ILE A 712     205.140 211.839 171.247  1.00 53.81           O
ATOM   4171  CB  ILE A 712     208.367 211.584 171.315  1.00 53.81           C
ATOM   4172  CG1 ILE A 712     208.911 212.585 172.321  1.00 53.81           C
ATOM   4173  CG2 ILE A 712     207.867 212.464 170.205  1.00 53.81           C
ATOM   4174  CD1 ILE A 712     210.269 213.106 171.947  1.00 53.81           C
ATOM   4175  N   ALA A 713     205.946 212.343 173.285  1.00 54.56           N
ATOM   4176  CA  ALA A 713     204.931 213.343 173.562  1.00 54.56           C
ATOM   4177  C   ALA A 713     205.631 214.691 173.561  1.00 54.56           C
ATOM   4178  O   ALA A 713     206.702 214.842 174.156  1.00 54.56           O
ATOM   4179  CB  ALA A 713     204.243 213.102 174.903  1.00 54.56           C
ATOM   4180  N   ILE A 714     205.025 215.675 172.902  1.00 55.16           N
ATOM   4181  CA  ILE A 714     205.619 217.010 172.855  1.00 55.16           C
ATOM   4182  C   ILE A 714     204.540 218.050 173.078  1.00 55.16           C
ATOM   4183  O   ILE A 714     203.380 217.873 172.684  1.00 55.16           O
ATOM   4184  CB  ILE A 714     206.308 217.240 171.482  1.00 55.16           C
ATOM   4185  CG1 ILE A 714     207.777 216.826 171.525  1.00 55.16           C
ATOM   4186  CG2 ILE A 714     206.115 218.639 170.916  1.00 55.16           C
ATOM   4187  CD1 ILE A 714     208.421 216.799 170.162  1.00 55.16           C
ATOM   4188  N   PRO A 715     204.918 219.191 173.657  1.00 53.91           N
ATOM   4189  CA  PRO A 715     203.949 220.268 173.872  1.00 53.91           C
ATOM   4190  C   PRO A 715     203.541 220.936 172.572  1.00 53.91           C
ATOM   4191  O   PRO A 715     204.335 221.076 171.642  1.00 53.91           O
ATOM   4192  CB  PRO A 715     204.692 221.234 174.796  1.00 53.91           C
ATOM   4193  CG  PRO A 715     206.114 221.004 174.512  1.00 53.91           C
ATOM   4194  CD  PRO A 715     206.247 219.543 174.188  1.00 53.91           C
ATOM   4195  N   THR A 716     202.283 221.371 172.522  1.00 58.23           N
ATOM   4196  CA  THR A 716     201.809 222.144 171.382  1.00 58.23           C
ATOM   4197  C   THR A 716     201.171 223.436 171.860  1.00 58.23           C
ATOM   4198  O   THR A 716     200.278 223.979 171.206  1.00 58.23           O
ATOM   4199  CB  THR A 716     200.787 221.351 170.571  1.00 58.23           C
ATOM   4200  OG1 THR A 716     199.651 221.073 171.397  1.00 58.23           O
ATOM   4201  CG2 THR A 716     201.364 220.031 170.123  1.00 58.23           C
ATOM   4202  N   ASN A 717     201.645 223.943 172.993  1.00 61.67           N
ATOM   4203  CA  ASN A 717     201.216 225.201 173.584  1.00 61.67           C
ATOM   4204  C   ASN A 717     202.135 225.408 174.779  1.00 61.67           C
ATOM   4205  O   ASN A 717     202.919 224.523 175.133  1.00 61.67           O
ATOM   4206  CB  ASN A 717     199.745 225.220 173.985  1.00 61.67           C
ATOM   4207  CG  ASN A 717     199.210 226.628 174.120  1.00 61.67           C
ATOM   4208  OD1 ASN A 717     199.973 227.593 174.136  1.00 61.67           O
ATOM   4209  ND2 ASN A 717     197.895 226.758 174.180  1.00 61.67           N
ATOM   4210  N   PHE A 718     202.035 226.577 175.403  1.00 55.52           N
ATOM   4211  CA  PHE A 718     202.833 226.817 176.594  1.00 55.52           C
ATOM   4212  C   PHE A 718     202.153 227.839 177.486  1.00 55.52           C
ATOM   4213  O   PHE A 718     201.462 228.743 177.010  1.00 55.52           O
ATOM   4214  CB  PHE A 718     204.233 227.308 176.224  1.00 55.52           C
ATOM   4215  CG  PHE A 718     204.252 228.688 175.633  1.00 55.52           C
ATOM   4216  CD1 PHE A 718     204.140 228.868 174.268  1.00 55.52           C
ATOM   4217  CD2 PHE A 718     204.397 229.803 176.438  1.00 55.52           C
ATOM   4218  CE1 PHE A 718     204.158 230.130 173.720  1.00 55.52           C
ATOM   4219  CE2 PHE A 718     204.415 231.067 175.893  1.00 55.52           C
ATOM   4220  CZ  PHE A 718     204.296 231.229 174.533  1.00 55.52           C
ATOM   4221  N   THR A 719     202.363 227.681 178.789  1.00 51.80           N
ATOM   4222  CA  THR A 719     201.825 228.582 179.800  1.00 51.80           C
ATOM   4223  C   THR A 719     202.989 229.185 180.571  1.00 51.80           C
ATOM   4224  O   THR A 719     203.708 228.471 181.278  1.00 51.80           O
ATOM   4225  CB  THR A 719     200.873 227.854 180.746  1.00 51.80           C
ATOM   4226  OG1 THR A 719     201.632 227.093 181.693  1.00 51.80           O
ATOM   4227  CG2 THR A 719     199.957 226.923 179.971  1.00 51.80           C
ATOM   4228  N   ILE A 720     203.175 230.488 180.428  1.00 50.59           N
ATOM   4229  CA  ILE A 720     204.140 231.225 181.230  1.00 50.59           C
ATOM   4230  C   ILE A 720     203.492 231.584 182.560  1.00 50.59           C
ATOM   4231  O   ILE A 720     202.322 231.979 182.611  1.00 50.59           O
ATOM   4232  CB  ILE A 720     204.635 232.468 180.470  1.00 50.59           C
ATOM   4233  CG1 ILE A 720     205.775 233.149 181.220  1.00 50.59           C
ATOM   4234  CG2 ILE A 720     203.510 233.445 180.216  1.00 50.59           C
ATOM   4235  CD1 ILE A 720     206.501 234.173 180.385  1.00 50.59           C
ATOM   4236  N   SER A 721     204.231 231.407 183.652  1.00 46.49           N
ATOM   4237  CA  SER A 721     203.702 231.693 184.975  1.00 46.49           C
ATOM   4238  C   SER A 721     204.777 232.342 185.832  1.00 46.49           C
ATOM   4239  O   SER A 721     205.953 232.393 185.465  1.00 46.49           O
ATOM   4240  CB  SER A 721     203.182 230.424 185.657  1.00 46.49           C
ATOM   4241  OG  SER A 721     204.239 229.512 185.895  1.00 46.49           O
ATOM   4242  N   VAL A 722     204.352 232.845 186.988  1.00 50.24           N
ATOM   4243  CA  VAL A 722     205.228 233.504 187.945  1.00 50.24           C
ATOM   4244  C   VAL A 722     205.160 232.755 189.267  1.00 50.24           C
ATOM   4245  O   VAL A 722     204.178 232.068 189.564  1.00 50.24           O
ATOM   4246  CB  VAL A 722     204.856 234.987 188.132  1.00 50.24           C
ATOM   4247  CG1 VAL A 722     205.039 235.737 186.834  1.00 50.24           C
ATOM   4248  CG2 VAL A 722     203.425 235.108 188.600  1.00 50.24           C
ATOM   4249  N   THR A 723     206.214 232.894 190.065  1.00 53.11           N
ATOM   4250  CA  THR A 723     206.356 232.134 191.298  1.00 53.11           C
ATOM   4251  C   THR A 723     207.052 232.995 192.340  1.00 53.11           C
ATOM   4252  O   THR A 723     208.040 233.667 192.037  1.00 53.11           O
ATOM   4253  CB  THR A 723     207.149 230.844 191.059  1.00 53.11           C
ATOM   4254  OG1 THR A 723     206.437 230.013 190.135  1.00 53.11           O
ATOM   4255  CG2 THR A 723     207.342 230.082 192.359  1.00 53.11           C
ATOM   4256  N   THR A 724     206.542 232.966 193.568  1.00 53.13           N
ATOM   4257  CA  THR A 724     207.109 233.742 194.662  1.00 53.13           C
ATOM   4258  C   THR A 724     207.973 232.845 195.534  1.00 53.13           C
ATOM   4259  O   THR A 724     207.544 231.759 195.935  1.00 53.13           O
ATOM   4260  CB  THR A 724     206.011 234.379 195.513  1.00 53.13           C
ATOM   4261  OG1 THR A 724     205.236 233.350 196.139  1.00 53.13           O
ATOM   4262  CG2 THR A 724     205.099 235.220 194.653  1.00 53.13           C
ATOM   4263  N   GLU A 725     209.186 233.305 195.824  1.00 58.37           N
ATOM   4264  CA  GLU A 725     210.129 232.576 196.661  1.00 58.37           C
ATOM   4265  C   GLU A 725     210.686 233.535 197.699  1.00 58.37           C
ATOM   4266  O   GLU A 725     211.299 234.547 197.344  1.00 58.37           O
ATOM   4267  CB  GLU A 725     211.249 231.965 195.822  1.00 58.37           C
ATOM   4268  CG  GLU A 725     212.473 231.596 196.616  1.00 58.37           C
ATOM   4269  CD  GLU A 725     213.545 230.971 195.756  1.00 58.37           C
ATOM   4270  OE1 GLU A 725     213.670 231.358 194.575  1.00 58.37           O
ATOM   4271  OE2 GLU A 725     214.255 230.082 196.263  1.00 58.37           O
ATOM   4272  N   ILE A 726     210.480 233.218 198.974  1.00 55.86           N
ATOM   4273  CA  ILE A 726     210.780 234.122 200.077  1.00 55.86           C
ATOM   4274  C   ILE A 726     212.013 233.623 200.812  1.00 55.86           C
ATOM   4275  O   ILE A 726     212.140 232.425 201.093  1.00 55.86           O
ATOM   4276  CB  ILE A 726     209.578 234.233 201.030  1.00 55.86           C
ATOM   4277  CG1 ILE A 726     208.313 234.535 200.232  1.00 55.86           C
ATOM   4278  CG2 ILE A 726     209.818 235.313 202.062  1.00 55.86           C
ATOM   4279  CD1 ILE A 726     207.066 233.982 200.858  1.00 55.86           C
ATOM   4280  N   LEU A 727     212.924 234.547 201.129  1.00 55.86           N
ATOM   4281  CA  LEU A 727     214.171 234.222 201.803  1.00 55.86           C
ATOM   4282  C   LEU A 727     214.525 235.330 202.789  1.00 55.86           C
ATOM   4283  O   LEU A 727     214.582 236.508 202.395  1.00 55.86           O
ATOM   4284  CB  LEU A 727     215.301 234.040 200.788  1.00 55.86           C
ATOM   4285  CG  LEU A 727     215.263 232.786 199.919  1.00 55.86           C
ATOM   4286  CD1 LEU A 727     216.234 232.919 198.763  1.00 55.86           C
ATOM   4287  CD2 LEU A 727     215.584 231.559 200.748  1.00 55.86           C
ATOM   4288  N   PRO A 728     214.773 235.004 204.055  1.00 54.02           N
ATOM   4289  CA  PRO A 728     215.250 236.021 204.995  1.00 54.02           C
ATOM   4290  C   PRO A 728     216.721 236.323 204.767  1.00 54.02           C
ATOM   4291  O   PRO A 728     217.505 235.454 204.381  1.00 54.02           O
ATOM   4292  CB  PRO A 728     215.022 235.365 206.359  1.00 54.02           C
ATOM   4293  CG  PRO A 728     215.158 233.910 206.081  1.00 54.02           C
ATOM   4294  CD  PRO A 728     214.627 233.685 204.691  1.00 54.02           C
ATOM   4295  N   VAL A 729     217.093 237.579 205.020  1.00 58.14           N
ATOM   4296  CA  VAL A 729     218.493 237.993 204.965  1.00 58.14           C
ATOM   4297  C   VAL A 729     218.874 238.935 206.101  1.00 58.14           C
ATOM   4298  O   VAL A 729     219.823 239.714 205.958  1.00 58.14           O
ATOM   4299  CB  VAL A 729     218.814 238.667 203.617  1.00 58.14           C
ATOM   4300  CG1 VAL A 729     218.606 237.714 202.463  1.00 58.14           C
ATOM   4301  CG2 VAL A 729     217.952 239.904 203.432  1.00 58.14           C
ATOM   4302  N   SER A 730     218.192 238.853 207.242  1.00 65.85           N
ATOM   4303  CA  SER A 730     218.540 239.742 208.347  1.00 65.85           C
ATOM   4304  C   SER A 730     217.752 239.371 209.593  1.00 65.85           C
ATOM   4305  O   SER A 730     216.754 238.649 209.533  1.00 65.85           O
ATOM   4306  CB  SER A 730     218.280 241.211 207.998  1.00 65.85           C
ATOM   4307  OG  SER A 730     216.893 241.466 207.881  1.00 65.85           O
ATOM   4308  N   MET A 731     218.224 239.890 210.725  1.00 72.18           N
ATOM   4309  CA  MET A 731     217.503 239.852 211.987  1.00 72.18           C
ATOM   4310  C   MET A 731     217.689 241.191 212.682  1.00 72.18           C
ATOM   4311  O   MET A 731     218.459 242.045 212.235  1.00 72.18           O
ATOM   4312  CB  MET A 731     218.012 238.741 212.911  1.00 72.18           C
ATOM   4313  CG  MET A 731     217.878 237.336 212.384  1.00 72.18           C
ATOM   4314  SD  MET A 731     218.581 236.177 213.568  1.00 72.18           S
ATOM   4315  CE  MET A 731     220.322 236.554 213.408  1.00 72.18           C
ATOM   4316  N   THR A 732     216.969 241.376 213.784  1.00 73.14           N
ATOM   4317  CA  THR A 732     217.125 242.589 214.575  1.00 73.14           C
ATOM   4318  C   THR A 732     218.497 242.597 215.237  1.00 73.14           C
ATOM   4319  O   THR A 732     218.908 241.607 215.847  1.00 73.14           O
ATOM   4320  CB  THR A 732     216.029 242.686 215.630  1.00 73.14           C
ATOM   4321  OG1 THR A 732     216.284 241.732 216.665  1.00 73.14           O
ATOM   4322  CG2 THR A 732     214.670 242.398 215.011  1.00 73.14           C
ATOM   4323  N   LYS A 733     219.204 243.719 215.118  1.00 70.16           N
ATOM   4324  CA  LYS A 733     220.596 243.815 215.554  1.00 70.16           C
ATOM   4325  C   LYS A 733     220.637 243.935 217.078  1.00 70.16           C
ATOM   4326  O   LYS A 733     220.792 245.014 217.653  1.00 70.16           O
ATOM   4327  CB  LYS A 733     221.256 245.004 214.867  1.00 70.16           C
ATOM   4328  CG  LYS A 733     221.390 244.837 213.361  1.00 70.16           C
ATOM   4329  CD  LYS A 733     222.089 246.020 212.712  1.00 70.16           C
ATOM   4330  CE  LYS A 733     223.365 246.402 213.432  1.00 70.16           C
ATOM   4331  NZ  LYS A 733     224.052 247.530 212.743  1.00 70.16           N
ATOM   4332  N   THR A 734     220.477 242.789 217.737  1.00 74.12           N
ATOM   4333  CA  THR A 734     220.447 242.722 219.194  1.00 74.12           C
ATOM   4334  C   THR A 734     221.760 243.179 219.828  1.00 74.12           C
ATOM   4335  O   THR A 734     222.851 242.861 219.348  1.00 74.12           O
ATOM   4336  CB  THR A 734     220.094 241.303 219.650  1.00 74.12           C
ATOM   4337  OG1 THR A 734     219.923 241.284 221.073  1.00 74.12           O
ATOM   4338  CG2 THR A 734     221.167 240.303 219.243  1.00 74.12           C
ATOM   4339  N   SER A 735     221.643 243.977 220.889  1.00 76.86           N
ATOM   4340  CA  SER A 735     222.779 244.424 221.686  1.00 76.86           C
ATOM   4341  C   SER A 735     222.350 244.521 223.142  1.00 76.86           C
ATOM   4342  O   SER A 735     221.358 245.191 223.442  1.00 76.86           O
ATOM   4343  CB  SER A 735     223.307 245.779 221.205  1.00 76.86           C
ATOM   4344  OG  SER A 735     224.364 246.229 222.034  1.00 76.86           O
ATOM   4345  N   VAL A 736     223.087 243.872 224.049  1.00 78.56           N
ATOM   4346  CA  VAL A 736     222.729 243.883 225.465  1.00 78.56           C
ATOM   4347  C   VAL A 736     223.945 244.261 226.305  1.00 78.56           C
ATOM   4348  O   VAL A 736     225.068 243.811 226.052  1.00 78.56           O
ATOM   4349  CB  VAL A 736     222.152 242.527 225.925  1.00 78.56           C
ATOM   4350  CG1 VAL A 736     223.155 241.417 225.717  1.00 78.56           C
ATOM   4351  CG2 VAL A 736     221.719 242.598 227.380  1.00 78.56           C
ATOM   4352  N   ASP A 737     223.700 245.125 227.288  1.00 87.47           N
ATOM   4353  CA  ASP A 737     224.639 245.592 228.309  1.00 87.47           C
ATOM   4354  C   ASP A 737     224.747 244.625 229.491  1.00 87.47           C
ATOM   4355  O   ASP A 737     223.826 244.549 230.309  1.00 87.47           O
ATOM   4356  CB  ASP A 737     224.226 246.979 228.788  1.00 87.47           C
ATOM   4357  CG  ASP A 737     225.191 247.554 229.801  1.00 87.47           C
ATOM   4358  OD1 ASP A 737     226.320 247.033 229.903  1.00 87.47           O
ATOM   4359  OD2 ASP A 737     224.828 248.529 230.491  1.00 87.47           O
ATOM   4360  N   CYS A 738     225.853 243.880 229.603  1.00 87.68           N
ATOM   4361  CA  CYS A 738     225.930 242.838 230.630  1.00 87.68           C
ATOM   4362  C   CYS A 738     225.903 243.432 232.030  1.00 87.68           C
ATOM   4363  O   CYS A 738     225.165 242.955 232.900  1.00 87.68           O
ATOM   4364  CB  CYS A 738     227.219 242.023 230.485  1.00 87.68           C
ATOM   4365  SG  CYS A 738     227.720 241.156 232.073  1.00 87.68           S
ATOM   4366  N   THR A 739     226.694 244.477 232.271  1.00 84.17           N
ATOM   4367  CA  THR A 739     226.782 245.009 233.624  1.00 84.17           C
ATOM   4368  C   THR A 739     225.443 245.561 234.094  1.00 84.17           C
ATOM   4369  O   THR A 739     225.165 245.564 235.297  1.00 84.17           O
ATOM   4370  CB  THR A 739     227.875 246.075 233.705  1.00 84.17           C
ATOM   4371  OG1 THR A 739     227.948 246.590 235.040  1.00 84.17           O
ATOM   4372  CG2 THR A 739     227.594 247.214 232.747  1.00 84.17           C
ATOM   4373  N   MET A 740     224.595 246.017 233.170  1.00 83.29           N
ATOM   4374  CA  MET A 740     223.255 246.427 233.573  1.00 83.29           C
ATOM   4375  C   MET A 740     222.305 245.237 233.648  1.00 83.29           C
ATOM   4376  O   MET A 740     221.456 245.174 234.544  1.00 83.29           O
ATOM   4377  CB  MET A 740     222.701 247.495 232.635  1.00 83.29           C
ATOM   4378  CG  MET A 740     221.325 247.963 233.073  1.00 83.29           C
ATOM   4379  SD  MET A 740     220.651 249.336 232.131  1.00 83.29           S
ATOM   4380  CE  MET A 740     218.932 249.264 232.630  1.00 83.29           C
ATOM   4381  N   TYR A 741     222.440 244.283 232.726  1.00 75.15           N
ATOM   4382  CA  TYR A 741     221.555 243.121 232.708  1.00 75.15           C
ATOM   4383  C   TYR A 741     221.666 242.322 233.998  1.00 75.15           C
ATOM   4384  O   TYR A 741     220.655 241.926 234.586  1.00 75.15           O
ATOM   4385  CB  TYR A 741     221.832 242.214 231.513  1.00 75.15           C
ATOM   4386  CG  TYR A 741     220.871 241.050 231.518  1.00 75.15           C
ATOM   4387  CD1 TYR A 741     219.578 241.199 231.048  1.00 75.15           C
ATOM   4388  CD2 TYR A 741     221.236 239.821 232.048  1.00 75.15           C
ATOM   4389  CE1 TYR A 741     218.691 240.153 231.070  1.00 75.15           C
ATOM   4390  CE2 TYR A 741     220.350 238.770 232.080  1.00 75.15           C
ATOM   4391  CZ  TYR A 741     219.079 238.942 231.590  1.00 75.15           C
ATOM   4392  OH  TYR A 741     218.188 237.899 231.619  1.00 75.15           O
ATOM   4393  N   ILE A 742     222.890 242.082 234.456  1.00 76.32           N
ATOM   4394  CA  ILE A 742     223.088 241.276 235.654  1.00 76.32           C
ATOM   4395  C   ILE A 742     222.822 242.106 236.898  1.00 76.32           C
ATOM   4396  O   ILE A 742     222.074 241.681 237.785  1.00 76.32           O
ATOM   4397  CB  ILE A 742     224.501 240.671 235.666  1.00 76.32           C
ATOM   4398  CG1 ILE A 742     224.723 239.828 234.411  1.00 76.32           C
ATOM   4399  CG2 ILE A 742     224.704 239.835 236.915  1.00 76.32           C
ATOM   4400  CD1 ILE A 742     225.982 239.001 234.448  1.00 76.32           C
ATOM   4401  N   CYS A 743     223.411 243.294 237.004  1.00 84.17           N
ATOM   4402  CA  CYS A 743     223.318 244.063 238.237  1.00 84.17           C
ATOM   4403  C   CYS A 743     222.530 245.338 237.963  1.00 84.17           C
ATOM   4404  O   CYS A 743     221.409 245.489 238.452  1.00 84.17           O
ATOM   4405  CB  CYS A 743     224.719 244.405 238.749  1.00 84.17           C
ATOM   4406  SG  CYS A 743     225.758 243.014 239.202  1.00 84.17           S
ATOM   4407  N   GLY A 744     223.083 246.251 237.178  1.00 90.14           N
ATOM   4408  CA  GLY A 744     222.449 247.505 236.824  1.00 90.14           C
ATOM   4409  C   GLY A 744     222.292 248.482 237.966  1.00 90.14           C
ATOM   4410  O   GLY A 744     221.662 248.154 238.975  1.00 90.14           O
ATOM   4411  N   ASP A 745     222.891 249.665 237.833  1.00101.96           N
ATOM   4412  CA  ASP A 745     222.788 250.756 238.810  1.00101.96           C
ATOM   4413  C   ASP A 745     223.104 250.263 240.220  1.00101.96           C
ATOM   4414  O   ASP A 745     222.488 250.687 241.200  1.00101.96           O
ATOM   4415  CB  ASP A 745     221.437 251.497 238.754  1.00101.96           C
ATOM   4416  CG  ASP A 745     220.228 250.584 238.832  1.00101.96           C
ATOM   4417  OD1 ASP A 745     219.877 249.964 237.805  1.00101.96           O
ATOM   4418  OD2 ASP A 745     219.623 250.489 239.920  1.00101.96           O
ATOM   4419  N   SER A 746     224.066 249.350 240.331  1.00 95.40           N
ATOM   4420  CA  SER A 746     224.501 248.860 241.635  1.00 95.40           C
ATOM   4421  C   SER A 746     226.010 248.695 241.615  1.00 95.40           C
ATOM   4422  O   SER A 746     226.531 247.848 240.883  1.00 95.40           O
ATOM   4423  CB  SER A 746     223.817 247.539 241.983  1.00 95.40           C
ATOM   4424  OG  SER A 746     224.315 247.017 243.201  1.00 95.40           O
ATOM   4425  N   THR A 747     226.714 249.489 242.417  1.00 95.90           N
ATOM   4426  CA  THR A 747     228.164 249.373 242.432  1.00 95.90           C
ATOM   4427  C   THR A 747     228.600 248.100 243.145  1.00 95.90           C
ATOM   4428  O   THR A 747     229.499 247.393 242.676  1.00 95.90           O
ATOM   4429  CB  THR A 747     228.783 250.600 243.099  1.00 95.90           C
ATOM   4430  OG1 THR A 747     228.398 250.639 244.478  1.00 95.90           O
ATOM   4431  CG2 THR A 747     228.305 251.869 242.412  1.00 95.90           C
ATOM   4432  N   GLU A 748     227.968 247.797 244.281  1.00 93.94           N
ATOM   4433  CA  GLU A 748     228.350 246.625 245.062  1.00 93.94           C
ATOM   4434  C   GLU A 748     228.164 245.323 244.294  1.00 93.94           C
ATOM   4435  O   GLU A 748     229.024 244.438 244.357  1.00 93.94           O
ATOM   4436  CB  GLU A 748     227.549 246.593 246.366  1.00 93.94           C
ATOM   4437  CG  GLU A 748     228.194 245.790 247.494  1.00 93.94           C
ATOM   4438  CD  GLU A 748     228.160 244.287 247.269  1.00 93.94           C
ATOM   4439  OE1 GLU A 748     227.261 243.806 246.547  1.00 93.94           O
ATOM   4440  OE2 GLU A 748     229.045 243.587 247.802  1.00 93.94           O
ATOM   4441  N   CYS A 749     227.063 245.185 243.553  1.00 91.18           N
ATOM   4442  CA  CYS A 749     226.862 243.976 242.757  1.00 91.18           C
ATOM   4443  C   CYS A 749     227.966 243.809 241.718  1.00 91.18           C
ATOM   4444  O   CYS A 749     228.628 242.767 241.657  1.00 91.18           O
ATOM   4445  CB  CYS A 749     225.481 243.989 242.101  1.00 91.18           C
ATOM   4446  SG  CYS A 749     225.147 242.532 241.071  1.00 91.18           S
ATOM   4447  N   SER A 750     228.169 244.832 240.881  1.00 88.94           N
ATOM   4448  CA  SER A 750     229.183 244.757 239.832  1.00 88.94           C
ATOM   4449  C   SER A 750     230.565 244.444 240.391  1.00 88.94           C
ATOM   4450  O   SER A 750     231.391 243.843 239.695  1.00 88.94           O
ATOM   4451  CB  SER A 750     229.213 246.063 239.041  1.00 88.94           C
ATOM   4452  OG  SER A 750     229.364 247.174 239.906  1.00 88.94           O
ATOM   4453  N   ASN A 751     230.841 244.856 241.633  1.00 89.64           N
ATOM   4454  CA  ASN A 751     232.085 244.473 242.296  1.00 89.64           C
ATOM   4455  C   ASN A 751     232.281 242.962 242.280  1.00 89.64           C
ATOM   4456  O   ASN A 751     233.412 242.475 242.166  1.00 89.64           O
ATOM   4457  CB  ASN A 751     232.108 245.010 243.724  1.00 89.64           C
ATOM   4458  CG  ASN A 751     232.230 246.516 243.770  1.00 89.64           C
ATOM   4459  OD1 ASN A 751     231.639 247.173 244.625  1.00 89.64           O
ATOM   4460  ND2 ASN A 751     232.996 247.074 242.840  1.00 89.64           N
ATOM   4461  N   LEU A 752     231.191 242.203 242.396  1.00 84.47           N
ATOM   4462  CA  LEU A 752     231.297 240.751 242.348  1.00 84.47           C
ATOM   4463  C   LEU A 752     231.383 240.261 240.912  1.00 84.47           C
ATOM   4464  O   LEU A 752     232.018 239.235 240.650  1.00 84.47           O
ATOM   4465  CB  LEU A 752     230.121 240.080 243.060  1.00 84.47           C
ATOM   4466  CG  LEU A 752     229.950 240.289 244.566  1.00 84.47           C
ATOM   4467  CD1 LEU A 752     229.004 241.430 244.860  1.00 84.47           C
ATOM   4468  CD2 LEU A 752     229.471 239.010 245.234  1.00 84.47           C
ATOM   4469  N   LEU A 753     230.752 240.975 239.979  1.00 79.02           N
ATOM   4470  CA  LEU A 753     230.814 240.581 238.577  1.00 79.02           C
ATOM   4471  C   LEU A 753     232.254 240.568 238.082  1.00 79.02           C
ATOM   4472  O   LEU A 753     232.623 239.730 237.251  1.00 79.02           O
ATOM   4473  CB  LEU A 753     229.964 241.518 237.723  1.00 79.02           C
ATOM   4474  CG  LEU A 753     229.855 241.121 236.252  1.00 79.02           C
ATOM   4475  CD1 LEU A 753     229.172 239.773 236.119  1.00 79.02           C
ATOM   4476  CD2 LEU A 753     229.114 242.186 235.466  1.00 79.02           C
ATOM   4477  N   LEU A 754     233.081 241.496 238.574  1.00 77.93           N
ATOM   4478  CA  LEU A 754     234.475 241.546 238.147  1.00 77.93           C
ATOM   4479  C   LEU A 754     235.215 240.250 238.448  1.00 77.93           C
ATOM   4480  O   LEU A 754     236.289 240.017 237.882  1.00 77.93           O
ATOM   4481  CB  LEU A 754     235.193 242.719 238.815  1.00 77.93           C
ATOM   4482  CG  LEU A 754     234.734 244.102 238.359  1.00 77.93           C
ATOM   4483  CD1 LEU A 754     235.297 245.194 239.257  1.00 77.93           C
ATOM   4484  CD2 LEU A 754     235.125 244.333 236.912  1.00 77.93           C
ATOM   4485  N   GLN A 755     234.676 239.405 239.326  1.00 79.82           N
ATOM   4486  CA  GLN A 755     235.346 238.169 239.700  1.00 79.82           C
ATOM   4487  C   GLN A 755     235.147 237.089 238.650  1.00 79.82           C
ATOM   4488  O   GLN A 755     235.711 235.999 238.777  1.00 79.82           O
ATOM   4489  CB  GLN A 755     234.842 237.689 241.061  1.00 79.82           C
ATOM   4490  CG  GLN A 755     234.914 238.758 242.134  1.00 79.82           C
ATOM   4491  CD  GLN A 755     234.852 238.187 243.532  1.00 79.82           C
ATOM   4492  OE1 GLN A 755     235.549 238.648 244.435  1.00 79.82           O
ATOM   4493  NE2 GLN A 755     234.007 237.182 243.722  1.00 79.82           N
ATOM   4494  N   TYR A 756     234.352 237.385 237.625  1.00 78.36           N
ATOM   4495  CA  TYR A 756     234.090 236.513 236.490  1.00 78.36           C
ATOM   4496  C   TYR A 756     234.787 237.035 235.245  1.00 78.36           C
ATOM   4497  O   TYR A 756     234.513 236.567 234.136  1.00 78.36           O
ATOM   4498  CB  TYR A 756     232.588 236.361 236.248  1.00 78.36           C
ATOM   4499  CG  TYR A 756     231.836 235.746 237.407  1.00 78.36           C
ATOM   4500  CD1 TYR A 756     231.496 236.498 238.521  1.00 78.36           C
ATOM   4501  CD2 TYR A 756     231.471 234.407 237.386  1.00 78.36           C
ATOM   4502  CE1 TYR A 756     230.812 235.937 239.579  1.00 78.36           C
ATOM   4503  CE2 TYR A 756     230.786 233.838 238.440  1.00 78.36           C
ATOM   4504  CZ  TYR A 756     230.460 234.608 239.534  1.00 78.36           C
ATOM   4505  OH  TYR A 756     229.777 234.046 240.587  1.00 78.36           O
ATOM   4506  N   GLY A 757     235.689 237.991 235.421  1.00 83.96           N
ATOM   4507  CA  GLY A 757     236.516 238.479 234.337  1.00 83.96           C
ATOM   4508  C   GLY A 757     235.769 239.102 233.173  1.00 83.96           C
ATOM   4509  O   GLY A 757     234.947 240.010 233.333  1.00 83.96           O
ATOM   4510  N   SER A 758     236.064 238.599 231.982  1.00 81.86           N
ATOM   4511  CA  SER A 758     235.563 239.115 230.717  1.00 81.86           C
ATOM   4512  C   SER A 758     234.284 238.470 230.193  1.00 81.86           C
ATOM   4513  O   SER A 758     233.998 238.649 229.006  1.00 81.86           O
ATOM   4514  CB  SER A 758     236.651 238.985 229.648  1.00 81.86           C
ATOM   4515  OG  SER A 758     236.989 237.626 229.439  1.00 81.86           O
ATOM   4516  N   PHE A 759     233.529 237.699 230.992  1.00 80.78           N
ATOM   4517  CA  PHE A 759     232.328 237.074 230.428  1.00 80.78           C
ATOM   4518  C   PHE A 759     231.484 238.091 229.661  1.00 80.78           C
ATOM   4519  O   PHE A 759     231.096 237.839 228.517  1.00 80.78           O
ATOM   4520  CB  PHE A 759     231.511 236.410 231.537  1.00 80.78           C
ATOM   4521  CG  PHE A 759     231.861 234.964 231.760  1.00 80.78           C
ATOM   4522  CD1 PHE A 759     231.625 234.019 230.777  1.00 80.78           C
ATOM   4523  CD2 PHE A 759     232.434 234.552 232.949  1.00 80.78           C
ATOM   4524  CE1 PHE A 759     231.950 232.689 230.981  1.00 80.78           C
ATOM   4525  CE2 PHE A 759     232.761 233.226 233.159  1.00 80.78           C
ATOM   4526  CZ  PHE A 759     232.519 232.294 232.174  1.00 80.78           C
ATOM   4527  N   CYS A 760     231.201 239.254 230.255  1.00 83.04           N
ATOM   4528  CA  CYS A 760     230.376 240.231 229.538  1.00 83.04           C
ATOM   4529  C   CYS A 760     231.048 240.697 228.265  1.00 83.04           C
ATOM   4530  O   CYS A 760     230.386 240.846 227.233  1.00 83.04           O
ATOM   4531  CB  CYS A 760     229.874 241.405 230.368  1.00 83.04           C
ATOM   4532  SG  CYS A 760     229.762 241.245 232.081  1.00 83.04           S
ATOM   4533  N   THR A 761     232.361 240.922 228.305  1.00 77.81           N
ATOM   4534  CA  THR A 761     232.997 241.435 227.106  1.00 77.81           C
ATOM   4535  C   THR A 761     232.911 240.402 225.999  1.00 77.81           C
ATOM   4536  O   THR A 761     232.592 240.756 224.858  1.00 77.81           O
ATOM   4537  CB  THR A 761     234.453 241.798 227.388  1.00 77.81           C
ATOM   4538  OG1 THR A 761     234.513 242.782 228.427  1.00 77.81           O
ATOM   4539  CG2 THR A 761     235.108 242.347 226.129  1.00 77.81           C
ATOM   4540  N   GLN A 762     233.184 239.128 226.289  1.00 76.22           N
ATOM   4541  CA  GLN A 762     233.080 238.165 225.202  1.00 76.22           C
ATOM   4542  C   GLN A 762     231.643 238.120 224.706  1.00 76.22           C
ATOM   4543  O   GLN A 762     231.392 238.082 223.497  1.00 76.22           O
ATOM   4544  CB  GLN A 762     233.508 236.771 225.654  1.00 76.22           C
ATOM   4545  CG  GLN A 762     234.615 236.726 226.671  1.00 76.22           C
ATOM   4546  CD  GLN A 762     234.755 235.352 227.293  1.00 76.22           C
ATOM   4547  OE1 GLN A 762     234.249 234.363 226.763  1.00 76.22           O
ATOM   4548  NE2 GLN A 762     235.437 235.284 228.428  1.00 76.22           N
ATOM   4549  N   LEU A 763     230.682 238.131 225.640  1.00 73.29           N
ATOM   4550  CA  LEU A 763     229.274 238.095 225.259  1.00 73.29           C
ATOM   4551  C   LEU A 763     228.864 239.362 224.527  1.00 73.29           C
ATOM   4552  O   LEU A 763     228.161 239.298 223.513  1.00 73.29           O
ATOM   4553  CB  LEU A 763     228.390 237.891 226.487  1.00 73.29           C
ATOM   4554  CG  LEU A 763     228.577 236.594 227.264  1.00 73.29           C
ATOM   4555  CD1 LEU A 763     227.581 236.508 228.406  1.00 73.29           C
ATOM   4556  CD2 LEU A 763     228.422 235.424 226.319  1.00 73.29           C
ATOM   4557  N   ASN A 764     229.278 240.524 225.040  1.00 74.95           N
ATOM   4558  CA  ASN A 764     228.992 241.774 224.347  1.00 74.95           C
ATOM   4559  C   ASN A 764     229.585 241.732 222.948  1.00 74.95           C
ATOM   4560  O   ASN A 764     228.909 242.038 221.960  1.00 74.95           O
ATOM   4561  CB  ASN A 764     229.543 242.949 225.161  1.00 74.95           C
ATOM   4562  CG  ASN A 764     229.244 244.307 224.543  1.00 74.95           C
ATOM   4563  OD1 ASN A 764     228.998 244.434 223.346  1.00 74.95           O
ATOM   4564  ND2 ASN A 764     229.263 245.337 225.379  1.00 74.95           N
ATOM   4565  N   ARG A 765     230.863 241.358 222.855  1.00 73.80           N
ATOM   4566  CA  ARG A 765     231.530 241.302 221.562  1.00 73.80           C
ATOM   4567  C   ARG A 765     230.851 240.311 220.627  1.00 73.80           C
ATOM   4568  O   ARG A 765     230.669 240.598 219.438  1.00 73.80           O
ATOM   4569  CB  ARG A 765     232.998 240.938 221.760  1.00 73.80           C
ATOM   4570  CG  ARG A 765     233.833 240.945 220.505  1.00 73.80           C
ATOM   4571  CD  ARG A 765     234.708 239.711 220.479  1.00 73.80           C
ATOM   4572  NE  ARG A 765     235.512 239.602 221.693  1.00 73.80           N
ATOM   4573  CZ  ARG A 765     236.222 238.529 222.024  1.00 73.80           C
ATOM   4574  NH1 ARG A 765     236.216 237.462 221.239  1.00 73.80           N
ATOM   4575  NH2 ARG A 765     236.925 238.517 223.148  1.00 73.80           N
ATOM   4576  N   ALA A 766     230.498 239.123 221.136  1.00 66.63           N
ATOM   4577  CA  ALA A 766     229.871 238.124 220.277  1.00 66.63           C
ATOM   4578  C   ALA A 766     228.593 238.664 219.655  1.00 66.63           C
ATOM   4579  O   ALA A 766     228.310 238.415 218.478  1.00 66.63           O
ATOM   4580  CB  ALA A 766     229.586 236.850 221.069  1.00 66.63           C
ATOM   4581  N   LEU A 767     227.805 239.407 220.435  1.00 65.79           N
ATOM   4582  CA  LEU A 767     226.579 239.986 219.900  1.00 65.79           C
ATOM   4583  C   LEU A 767     226.902 241.100 218.920  1.00 65.79           C
ATOM   4584  O   LEU A 767     226.218 241.267 217.905  1.00 65.79           O
ATOM   4585  CB  LEU A 767     225.677 240.478 221.026  1.00 65.79           C
ATOM   4586  CG  LEU A 767     224.959 239.311 221.701  1.00 65.79           C
ATOM   4587  CD1 LEU A 767     224.013 239.799 222.766  1.00 65.79           C
ATOM   4588  CD2 LEU A 767     224.222 238.477 220.670  1.00 65.79           C
ATOM   4589  N   THR A 768     227.928 241.892 219.228  1.00 68.50           N
ATOM   4590  CA  THR A 768     228.400 242.878 218.268  1.00 68.50           C
ATOM   4591  C   THR A 768     228.843 242.206 216.979  1.00 68.50           C
ATOM   4592  O   THR A 768     228.613 242.735 215.887  1.00 68.50           O
ATOM   4593  CB  THR A 768     229.542 243.696 218.869  1.00 68.50           C
ATOM   4594  OG1 THR A 768     229.084 244.362 220.052  1.00 68.50           O
ATOM   4595  CG2 THR A 768     230.037 244.734 217.875  1.00 68.50           C
ATOM   4596  N   GLY A 769     229.448 241.019 217.075  1.00 68.31           N
ATOM   4597  CA  GLY A 769     229.942 240.403 215.859  1.00 68.31           C
ATOM   4598  C   GLY A 769     228.855 239.899 214.936  1.00 68.31           C
ATOM   4599  O   GLY A 769     229.112 239.716 213.743  1.00 68.31           O
ATOM   4600  N   ILE A 770     227.650 239.668 215.450  1.00 64.38           N
ATOM   4601  CA  ILE A 770     226.561 239.226 214.585  1.00 64.38           C
ATOM   4602  C   ILE A 770     225.834 240.423 213.993  1.00 64.38           C
ATOM   4603  O   ILE A 770     225.551 240.463 212.794  1.00 64.38           O
ATOM   4604  CB  ILE A 770     225.598 238.264 215.319  1.00 64.38           C
ATOM   4605  CG1 ILE A 770     224.879 238.933 216.484  1.00 64.38           C
ATOM   4606  CG2 ILE A 770     226.346 237.050 215.815  1.00 64.38           C
ATOM   4607  CD1 ILE A 770     223.762 238.098 217.046  1.00 64.38           C
ATOM   4608  N   ALA A 771     225.528 241.415 214.836  1.00 65.90           N
ATOM   4609  CA  ALA A 771     224.868 242.625 214.367  1.00 65.90           C
ATOM   4610  C   ALA A 771     225.679 243.309 213.279  1.00 65.90           C
ATOM   4611  O   ALA A 771     225.109 243.925 212.373  1.00 65.90           O
ATOM   4612  CB  ALA A 771     224.629 243.582 215.533  1.00 65.90           C
ATOM   4613  N   VAL A 772     227.006 243.213 213.353  1.00 66.87           N
ATOM   4614  CA  VAL A 772     227.842 243.768 212.297  1.00 66.87           C
ATOM   4615  C   VAL A 772     227.628 243.009 210.997  1.00 66.87           C
ATOM   4616  O   VAL A 772     227.480 243.614 209.929  1.00 66.87           O
ATOM   4617  CB  VAL A 772     229.323 243.769 212.715  1.00 66.87           C
ATOM   4618  CG1 VAL A 772     230.197 244.094 211.522  1.00 66.87           C
ATOM   4619  CG2 VAL A 772     229.556 244.796 213.806  1.00 66.87           C
ATOM   4620  N   GLU A 773     227.591 241.675 211.057  1.00 69.75           N
ATOM   4621  CA  GLU A 773     227.420 240.980 209.790  1.00 69.75           C
ATOM   4622  C   GLU A 773     225.981 241.004 209.302  1.00 69.75           C
ATOM   4623  O   GLU A 773     225.728 240.566 208.176  1.00 69.75           O
ATOM   4624  CB  GLU A 773     227.887 239.527 209.890  1.00 69.75           C
ATOM   4625  CG  GLU A 773     226.972 238.632 210.697  1.00 69.75           C
ATOM   4626  CD  GLU A 773     227.568 237.265 210.948  1.00 69.75           C
ATOM   4627  OE1 GLU A 773     228.513 236.886 210.225  1.00 69.75           O
ATOM   4628  OE2 GLU A 773     227.096 236.570 211.871  1.00 69.75           O
ATOM   4629  N   GLN A 774     225.031 241.502 210.103  1.00 69.55           N
ATOM   4630  CA  GLN A 774     223.664 241.546 209.604  1.00 69.55           C
ATOM   4631  C   GLN A 774     223.554 242.622 208.541  1.00 69.55           C
ATOM   4632  O   GLN A 774     222.791 242.482 207.580  1.00 69.55           O
ATOM   4633  CB  GLN A 774     222.671 241.800 210.735  1.00 69.55           C
ATOM   4634  CG  GLN A 774     222.615 240.701 211.770  1.00 69.55           C
ATOM   4635  CD  GLN A 774     222.297 239.357 211.153  1.00 69.55           C
ATOM   4636  OE1 GLN A 774     221.284 239.201 210.475  1.00 69.55           O
ATOM   4637  NE2 GLN A 774     223.163 238.381 211.381  1.00 69.55           N
ATOM   4638  N   ASP A 775     224.314 243.703 208.713  1.00 74.43           N
ATOM   4639  CA  ASP A 775     224.330 244.777 207.738  1.00 74.43           C
ATOM   4640  C   ASP A 775     225.026 244.313 206.472  1.00 74.43           C
ATOM   4641  O   ASP A 775     224.725 244.795 205.375  1.00 74.43           O
ATOM   4642  CB  ASP A 775     225.025 245.999 208.328  1.00 74.43           C
ATOM   4643  CG  ASP A 775     224.063 246.929 209.027  1.00 74.43           C
ATOM   4644  OD1 ASP A 775     222.840 246.789 208.818  1.00 74.43           O
ATOM   4645  OD2 ASP A 775     224.530 247.787 209.806  1.00 74.43           O
ATOM   4646  N   LYS A 776     225.961 243.371 206.622  1.00 69.93           N
ATOM   4647  CA  LYS A 776     226.663 242.807 205.478  1.00 69.93           C
ATOM   4648  C   LYS A 776     225.732 241.967 204.619  1.00 69.93           C
ATOM   4649  O   LYS A 776     225.777 242.054 203.387  1.00 69.93           O
ATOM   4650  CB  LYS A 776     227.846 241.968 205.951  1.00 69.93           C
ATOM   4651  CG  LYS A 776     228.384 241.026 204.891  1.00 69.93           C
ATOM   4652  CD  LYS A 776     229.525 240.181 205.420  1.00 69.93           C
ATOM   4653  CE  LYS A 776     230.683 241.046 205.876  1.00 69.93           C
ATOM   4654  NZ  LYS A 776     230.978 242.127 204.897  1.00 69.93           N
ATOM   4655  N   ASN A 777     224.889 241.140 205.245  1.00 64.33           N
ATOM   4656  CA  ASN A 777     223.980 240.309 204.465  1.00 64.33           C
ATOM   4657  C   ASN A 777     223.121 241.175 203.559  1.00 64.33           C
ATOM   4658  O   ASN A 777     222.984 240.898 202.362  1.00 64.33           O
ATOM   4659  CB  ASN A 777     223.107 239.475 205.399  1.00 64.33           C
ATOM   4660  CG  ASN A 777     223.866 238.337 206.033  1.00 64.33           C
ATOM   4661  OD1 ASN A 777     224.910 237.924 205.534  1.00 64.33           O
ATOM   4662  ND2 ASN A 777     223.344 237.819 207.137  1.00 64.33           N
ATOM   4663  N   THR A 778     222.537 242.237 204.114  1.00 64.55           N
ATOM   4664  CA  THR A 778     221.700 243.111 203.305  1.00 64.55           C
ATOM   4665  C   THR A 778     222.541 243.784 202.230  1.00 64.55           C
ATOM   4666  O   THR A 778     222.109 243.928 201.081  1.00 64.55           O
ATOM   4667  CB  THR A 778     221.004 244.147 204.183  1.00 64.55           C
ATOM   4668  OG1 THR A 778     220.166 243.477 205.132  1.00 64.55           O
ATOM   4669  CG2 THR A 778     220.144 245.060 203.335  1.00 64.55           C
ATOM   4670  N   GLN A 779     223.757 244.195 202.597  1.00 67.91           N
ATOM   4671  CA  GLN A 779     224.690 244.760 201.632  1.00 67.91           C
ATOM   4672  C   GLN A 779     225.074 243.740 200.571  1.00 67.91           C
ATOM   4673  O   GLN A 779     225.261 244.090 199.402  1.00 67.91           O
ATOM   4674  CB  GLN A 779     225.939 245.262 202.355  1.00 67.91           C
ATOM   4675  CG  GLN A 779     226.893 246.056 201.488  1.00 67.91           C
ATOM   4676  CD  GLN A 779     226.705 247.547 201.647  1.00 67.91           C
ATOM   4677  OE1 GLN A 779     225.859 247.997 202.419  1.00 67.91           O
ATOM   4678  NE2 GLN A 779     227.497 248.325 200.921  1.00 67.91           N
ATOM   4679  N   GLU A 780     225.196 242.471 200.957  1.00 69.04           N
ATOM   4680  CA  GLU A 780     225.691 241.481 200.011  1.00 69.04           C
ATOM   4681  C   GLU A 780     224.610 241.032 199.039  1.00 69.04           C
ATOM   4682  O   GLU A 780     224.891 240.811 197.857  1.00 69.04           O
ATOM   4683  CB  GLU A 780     226.236 240.271 200.767  1.00 69.04           C
ATOM   4684  CG  GLU A 780     226.836 239.199 199.885  1.00 69.04           C
ATOM   4685  CD  GLU A 780     227.509 238.108 200.689  1.00 69.04           C
ATOM   4686  OE1 GLU A 780     227.583 238.245 201.927  1.00 69.04           O
ATOM   4687  OE2 GLU A 780     227.956 237.111 200.085  1.00 69.04           O
ATOM   4688  N   VAL A 781     223.373 240.897 199.510  1.00 62.51           N
ATOM   4689  CA  VAL A 781     222.301 240.470 198.621  1.00 62.51           C
ATOM   4690  C   VAL A 781     221.840 241.611 197.729  1.00 62.51           C
ATOM   4691  O   VAL A 781     221.739 241.464 196.506  1.00 62.51           O
ATOM   4692  CB  VAL A 781     221.129 239.905 199.443  1.00 62.51           C
ATOM   4693  CG1 VAL A 781     219.960 239.578 198.537  1.00 62.51           C
ATOM   4694  CG2 VAL A 781     221.564 238.685 200.225  1.00 62.51           C
ATOM   4695  N   PHE A 782     221.569 242.771 198.325  1.00 59.27           N
ATOM   4696  CA  PHE A 782     220.971 243.874 197.582  1.00 59.27           C
ATOM   4697  C   PHE A 782     221.983 244.721 196.819  1.00 59.27           C
ATOM   4698  O   PHE A 782     221.763 245.045 195.648  1.00 59.27           O
ATOM   4699  CB  PHE A 782     220.150 244.739 198.532  1.00 59.27           C
ATOM   4700  CG  PHE A 782     218.858 244.106 198.935  1.00 59.27           C
ATOM   4701  CD1 PHE A 782     217.930 243.742 197.980  1.00 59.27           C
ATOM   4702  CD2 PHE A 782     218.582 243.849 200.263  1.00 59.27           C
ATOM   4703  CE1 PHE A 782     216.744 243.147 198.344  1.00 59.27           C
ATOM   4704  CE2 PHE A 782     217.397 243.254 200.632  1.00 59.27           C
ATOM   4705  CZ  PHE A 782     216.476 242.904 199.671  1.00 59.27           C
ATOM   4706  N   ALA A 783     223.100 245.086 197.448  1.00 61.71           N
ATOM   4707  CA  ALA A 783     224.008 246.052 196.828  1.00 61.71           C
ATOM   4708  C   ALA A 783     224.938 245.401 195.802  1.00 61.71           C
ATOM   4709  O   ALA A 783     226.158 245.357 195.948  1.00 61.71           O
ATOM   4710  CB  ALA A 783     224.803 246.782 197.901  1.00 61.71           C
ATOM   4711  N   GLN A 784     224.320 244.878 194.746  1.00 65.44           N
ATOM   4712  CA  GLN A 784     225.031 244.204 193.670  1.00 65.44           C
ATOM   4713  C   GLN A 784     225.022 245.020 192.387  1.00 65.44           C
ATOM   4714  O   GLN A 784     225.528 244.553 191.361  1.00 65.44           O
ATOM   4715  CB  GLN A 784     224.431 242.819 193.415  1.00 65.44           C
ATOM   4716  CG  GLN A 784     224.555 241.875 194.594  1.00 65.44           C
ATOM   4717  CD  GLN A 784     224.027 240.493 194.289  1.00 65.44           C
ATOM   4718  OE1 GLN A 784     222.902 240.337 193.817  1.00 65.44           O
ATOM   4719  NE2 GLN A 784     224.838 239.477 194.557  1.00 65.44           N
ATOM   4720  N   VAL A 785     224.474 246.229 192.426  1.00 66.81           N
ATOM   4721  CA  VAL A 785     224.366 247.102 191.264  1.00 66.81           C
ATOM   4722  C   VAL A 785     225.397 248.214 191.343  1.00 66.81           C
ATOM   4723  O   VAL A 785     225.545 248.871 192.382  1.00 66.81           O
ATOM   4724  CB  VAL A 785     222.945 247.677 191.135  1.00 66.81           C
ATOM   4725  CG1 VAL A 785     221.959 246.560 190.959  1.00 66.81           C
ATOM   4726  CG2 VAL A 785     222.573 248.494 192.364  1.00 66.81           C
ATOM   4727  N   LYS A 786     226.156 248.382 190.260  1.00 76.19           N
ATOM   4728  CA  LYS A 786     227.238 249.357 190.259  1.00 76.19           C
ATOM   4729  C   LYS A 786     226.691 250.746 190.551  1.00 76.19           C
ATOM   4730  O   LYS A 786     227.343 251.554 191.223  1.00 76.19           O
ATOM   4731  CB  LYS A 786     227.948 249.341 188.908  1.00 76.19           C
ATOM   4732  CG  LYS A 786     228.652 248.047 188.586  1.00 76.19           C
ATOM   4733  CD  LYS A 786     229.310 248.122 187.220  1.00 76.19           C
ATOM   4734  CE  LYS A 786     228.333 248.574 186.139  1.00 76.19           C
ATOM   4735  NZ  LYS A 786     227.307 247.540 185.832  1.00 76.19           N
ATOM   4736  N   GLN A 787     225.495 251.035 190.041  1.00 77.64           N
ATOM   4737  CA  GLN A 787     224.832 252.315 190.209  1.00 77.64           C
ATOM   4738  C   GLN A 787     223.323 252.108 190.139  1.00 77.64           C
ATOM   4739  O   GLN A 787     222.837 250.991 189.953  1.00 77.64           O
ATOM   4740  CB  GLN A 787     225.318 253.313 189.156  1.00 77.64           C
ATOM   4741  CG  GLN A 787     224.953 252.951 187.737  1.00 77.64           C
ATOM   4742  CD  GLN A 787     225.997 252.077 187.072  1.00 77.64           C
ATOM   4743  OE1 GLN A 787     227.137 251.993 187.536  1.00 77.64           O
ATOM   4744  NE2 GLN A 787     225.616 251.422 185.981  1.00 77.64           N
ATOM   4745  N   ILE A 788     222.579 253.200 190.284  1.00 73.46           N
ATOM   4746  CA  ILE A 788     221.130 253.150 190.437  1.00 73.46           C
ATOM   4747  C   ILE A 788     220.505 253.498 189.092  1.00 73.46           C
ATOM   4748  O   ILE A 788     220.468 254.664 188.690  1.00 73.46           O
ATOM   4749  CB  ILE A 788     220.650 254.086 191.546  1.00 73.46           C
ATOM   4750  CG1 ILE A 788     221.280 253.679 192.876  1.00 73.46           C
ATOM   4751  CG2 ILE A 788     219.146 254.048 191.643  1.00 73.46           C
ATOM   4752  CD1 ILE A 788     221.212 252.188 193.156  1.00 73.46           C
ATOM   4753  N   TYR A 789     220.016 252.479 188.391  1.00 70.42           N
ATOM   4754  CA  TYR A 789     219.330 252.687 187.127  1.00 70.42           C
ATOM   4755  C   TYR A 789     217.926 253.227 187.366  1.00 70.42           C
ATOM   4756  O   TYR A 789     217.341 253.063 188.439  1.00 70.42           O
ATOM   4757  CB  TYR A 789     219.231 251.381 186.339  1.00 70.42           C
ATOM   4758  CG  TYR A 789     220.560 250.765 185.994  1.00 70.42           C
ATOM   4759  CD1 TYR A 789     221.257 251.155 184.863  1.00 70.42           C
ATOM   4760  CD2 TYR A 789     221.108 249.773 186.791  1.00 70.42           C
ATOM   4761  CE1 TYR A 789     222.476 250.591 184.549  1.00 70.42           C
ATOM   4762  CE2 TYR A 789     222.320 249.199 186.484  1.00 70.42           C
ATOM   4763  CZ  TYR A 789     223.001 249.610 185.363  1.00 70.42           C
ATOM   4764  OH  TYR A 789     224.211 249.031 185.061  1.00 70.42           O
ATOM   4765  N   LYS A 790     217.385 253.886 186.349  1.00 76.42           N
ATOM   4766  CA  LYS A 790     216.061 254.475 186.436  1.00 76.42           C
ATOM   4767  C   LYS A 790     215.177 253.870 185.355  1.00 76.42           C
ATOM   4768  O   LYS A 790     215.643 253.535 184.262  1.00 76.42           O
ATOM   4769  CB  LYS A 790     216.100 256.000 186.291  1.00 76.42           C
ATOM   4770  CG  LYS A 790     214.829 256.693 186.768  1.00 76.42           C
ATOM   4771  CD  LYS A 790     214.827 258.168 186.414  1.00 76.42           C
ATOM   4772  CE  LYS A 790     214.848 258.366 184.911  1.00 76.42           C
ATOM   4773  NZ  LYS A 790     215.155 259.771 184.538  1.00 76.42           N
ATOM   4774  N   THR A 791     213.904 253.740 185.668  1.00 78.88           N
ATOM   4775  CA  THR A 791     212.923 253.277 184.696  1.00 78.88           C
ATOM   4776  C   THR A 791     212.507 254.426 183.784  1.00 78.88           C
ATOM   4777  O   THR A 791     212.140 255.498 184.274  1.00 78.88           O
ATOM   4778  CB  THR A 791     211.706 252.665 185.395  1.00 78.88           C
ATOM   4779  OG1 THR A 791     210.767 252.210 184.413  1.00 78.88           O
ATOM   4780  CG2 THR A 791     211.037 253.653 186.347  1.00 78.88           C
ATOM   4781  N   PRO A 792     212.602 254.265 182.469  1.00 75.80           N
ATOM   4782  CA  PRO A 792     212.284 255.373 181.569  1.00 75.80           C
ATOM   4783  C   PRO A 792     210.807 255.708 181.646  1.00 75.80           C
ATOM   4784  O   PRO A 792     209.964 254.812 181.800  1.00 75.80           O
ATOM   4785  CB  PRO A 792     212.663 254.826 180.185  1.00 75.80           C
ATOM   4786  CG  PRO A 792     212.575 253.350 180.330  1.00 75.80           C
ATOM   4787  CD  PRO A 792     212.979 253.044 181.740  1.00 75.80           C
ATOM   4788  N   PRO A 793     210.454 256.993 181.551  1.00 82.87           N
ATOM   4789  CA  PRO A 793     209.081 257.395 181.891  1.00 82.87           C
ATOM   4790  C   PRO A 793     208.032 256.872 180.929  1.00 82.87           C
ATOM   4791  O   PRO A 793     206.926 256.535 181.369  1.00 82.87           O
ATOM   4792  CB  PRO A 793     209.156 258.926 181.872  1.00 82.87           C
ATOM   4793  CG  PRO A 793     210.245 259.225 180.901  1.00 82.87           C
ATOM   4794  CD  PRO A 793     211.261 258.125 181.066  1.00 82.87           C
ATOM   4795  N   ILE A 794     208.332 256.784 179.638  1.00 84.59           N
ATOM   4796  CA  ILE A 794     207.403 256.212 178.671  1.00 84.59           C
ATOM   4797  C   ILE A 794     207.609 254.702 178.648  1.00 84.59           C
ATOM   4798  O   ILE A 794     208.692 254.211 178.312  1.00 84.59           O
ATOM   4799  CB  ILE A 794     207.576 256.842 177.279  1.00 84.59           C
ATOM   4800  CG1 ILE A 794     206.568 256.247 176.292  1.00 84.59           C
ATOM   4801  CG2 ILE A 794     209.020 256.751 176.785  1.00 84.59           C
ATOM   4802  CD1 ILE A 794     206.209 257.175 175.154  1.00 84.59           C
ATOM   4803  N   LYS A 795     206.575 253.963 179.037  1.00 79.93           N
ATOM   4804  CA  LYS A 795     206.684 252.535 179.316  1.00 79.93           C
ATOM   4805  C   LYS A 795     205.896 251.766 178.262  1.00 79.93           C
ATOM   4806  O   LYS A 795     204.667 251.668 178.334  1.00 79.93           O
ATOM   4807  CB  LYS A 795     206.195 252.239 180.730  1.00 79.93           C
ATOM   4808  CG  LYS A 795     206.903 253.077 181.782  1.00 79.93           C
ATOM   4809  CD  LYS A 795     206.798 252.476 183.170  1.00 79.93           C
ATOM   4810  CE  LYS A 795     207.202 253.494 184.224  1.00 79.93           C
ATOM   4811  NZ  LYS A 795     207.148 252.938 185.602  1.00 79.93           N
ATOM   4812  N   ASP A 796     206.609 251.225 177.282  1.00 75.14           N
ATOM   4813  CA  ASP A 796     206.015 250.430 176.217  1.00 75.14           C
ATOM   4814  C   ASP A 796     206.930 249.231 176.090  1.00 75.14           C
ATOM   4815  O   ASP A 796     207.608 249.049 175.082  1.00 75.14           O
ATOM   4816  CB  ASP A 796     206.004 251.214 174.914  1.00 75.14           C
ATOM   4817  CG  ASP A 796     207.347 251.826 174.605  1.00 75.14           C
ATOM   4818  OD1 ASP A 796     208.177 251.917 175.534  1.00 75.14           O
ATOM   4819  OD2 ASP A 796     207.573 252.217 173.441  1.00 75.14           O
ATOM   4820  N   PHE A 797     206.937 248.410 177.130  1.00 62.55           N
ATOM   4821  CA  PHE A 797     207.831 247.262 177.190  1.00 62.55           C
ATOM   4822  C   PHE A 797     207.238 246.057 176.475  1.00 62.55           C
ATOM   4823  O   PHE A 797     207.129 244.974 177.056  1.00 62.55           O
ATOM   4824  CB  PHE A 797     208.123 246.907 178.647  1.00 62.55           C
ATOM   4825  CG  PHE A 797     208.926 247.942 179.369  1.00 62.55           C
ATOM   4826  CD1 PHE A 797     209.976 248.584 178.742  1.00 62.55           C
ATOM   4827  CD2 PHE A 797     208.616 248.292 180.668  1.00 62.55           C
ATOM   4828  CE1 PHE A 797     210.711 249.542 179.404  1.00 62.55           C
ATOM   4829  CE2 PHE A 797     209.347 249.249 181.334  1.00 62.55           C
ATOM   4830  CZ  PHE A 797     210.396 249.875 180.701  1.00 62.55           C
ATOM   4831  N   GLY A 798     206.841 246.241 175.220  1.00 60.01           N
ATOM   4832  CA  GLY A 798     206.327 245.143 174.427  1.00 60.01           C
ATOM   4833  C   GLY A 798     204.994 244.595 174.877  1.00 60.01           C
ATOM   4834  O   GLY A 798     204.703 243.422 174.627  1.00 60.01           O
ATOM   4835  N   GLY A 799     204.170 245.404 175.538  1.00 63.65           N
ATOM   4836  CA  GLY A 799     202.913 244.904 176.048  1.00 63.65           C
ATOM   4837  C   GLY A 799     202.957 244.347 177.454  1.00 63.65           C
ATOM   4838  O   GLY A 799     201.902 243.987 177.989  1.00 63.65           O
ATOM   4839  N   PHE A 800     204.131 244.265 178.069  1.00 61.37           N
ATOM   4840  CA  PHE A 800     204.274 243.690 179.401  1.00 61.37           C
ATOM   4841  C   PHE A 800     204.041 244.768 180.452  1.00 61.37           C
ATOM   4842  O   PHE A 800     204.778 245.757 180.514  1.00 61.37           O
ATOM   4843  CB  PHE A 800     205.653 243.062 179.583  1.00 61.37           C
ATOM   4844  CG  PHE A 800     205.835 241.767 178.847  1.00 61.37           C
ATOM   4845  CD1 PHE A 800     205.673 241.704 177.475  1.00 61.37           C
ATOM   4846  CD2 PHE A 800     206.168 240.612 179.529  1.00 61.37           C
ATOM   4847  CE1 PHE A 800     205.846 240.519 176.798  1.00 61.37           C
ATOM   4848  CE2 PHE A 800     206.340 239.424 178.857  1.00 61.37           C
ATOM   4849  CZ  PHE A 800     206.179 239.378 177.490  1.00 61.37           C
ATOM   4850  N   ASN A 801     203.017 244.567 181.275  1.00 69.24           N
ATOM   4851  CA  ASN A 801     202.573 245.550 182.261  1.00 69.24           C
ATOM   4852  C   ASN A 801     203.356 245.336 183.551  1.00 69.24           C
ATOM   4853  O   ASN A 801     202.975 244.531 184.403  1.00 69.24           O
ATOM   4854  CB  ASN A 801     201.070 245.461 182.485  1.00 69.24           C
ATOM   4855  CG  ASN A 801     200.553 246.585 183.349  1.00 69.24           C
ATOM   4856  OD1 ASN A 801     201.300 247.197 184.111  1.00 69.24           O
ATOM   4857  ND2 ASN A 801     199.276 246.882 183.225  1.00 69.24           N
ATOM   4858  N   PHE A 802     204.458 246.068 183.687  1.00 62.70           N
ATOM   4859  CA  PHE A 802     205.368 245.998 184.821  1.00 62.70           C
ATOM   4860  C   PHE A 802     205.022 247.001 185.918  1.00 62.70           C
ATOM   4861  O   PHE A 802     205.842 247.236 186.808  1.00 62.70           O
ATOM   4862  CB  PHE A 802     206.806 246.236 184.359  1.00 62.70           C
ATOM   4863  CG  PHE A 802     207.367 245.135 183.512  1.00 62.70           C
ATOM   4864  CD1 PHE A 802     207.475 243.850 183.997  1.00 62.70           C
ATOM   4865  CD2 PHE A 802     207.822 245.399 182.238  1.00 62.70           C
ATOM   4866  CE1 PHE A 802     208.005 242.847 183.228  1.00 62.70           C
ATOM   4867  CE2 PHE A 802     208.352 244.398 181.462  1.00 62.70           C
ATOM   4868  CZ  PHE A 802     208.443 243.120 181.960  1.00 62.70           C
ATOM   4869  N   SER A 803     203.851 247.632 185.852  1.00 66.94           N
ATOM   4870  CA  SER A 803     203.519 248.690 186.801  1.00 66.94           C
ATOM   4871  C   SER A 803     203.379 248.213 188.245  1.00 66.94           C
ATOM   4872  O   SER A 803     203.456 249.046 189.154  1.00 66.94           O
ATOM   4873  CB  SER A 803     202.229 249.387 186.372  1.00 66.94           C
ATOM   4874  OG  SER A 803     202.486 250.365 185.380  1.00 66.94           O
ATOM   4875  N   GLN A 804     203.178 246.918 188.474  1.00 68.47           N
ATOM   4876  CA  GLN A 804     202.998 246.413 189.840  1.00 68.47           C
ATOM   4877  C   GLN A 804     204.259 245.864 190.507  1.00 68.47           C
ATOM   4878  O   GLN A 804     204.212 245.348 191.619  1.00 68.47           O
ATOM   4879  CB  GLN A 804     201.888 245.364 189.882  1.00 68.47           C
ATOM   4880  CG  GLN A 804     200.513 245.918 189.558  1.00 68.47           C
ATOM   4881  CD  GLN A 804     199.398 245.109 190.186  1.00 68.47           C
ATOM   4882  OE1 GLN A 804     199.622 244.012 190.695  1.00 68.47           O
ATOM   4883  NE2 GLN A 804     198.188 245.651 190.159  1.00 68.47           N
ATOM   4884  N   ILE A 805     205.376 245.980 189.807  1.00 61.32           N
ATOM   4885  CA  ILE A 805     206.693 245.538 190.263  1.00 61.32           C
ATOM   4886  C   ILE A 805     207.538 246.779 190.515  1.00 61.32           C
ATOM   4887  O   ILE A 805     208.371 246.804 191.427  1.00 61.32           O
ATOM   4888  CB  ILE A 805     207.409 244.536 189.339  1.00 61.32           C
ATOM   4889  CG1 ILE A 805     207.397 244.951 187.885  1.00 61.32           C
ATOM   4890  CG2 ILE A 805     206.804 243.150 189.498  1.00 61.32           C
ATOM   4891  CD1 ILE A 805     208.320 244.093 187.089  1.00 61.32           C
ATOM   4892  N   LEU A 806     207.327 247.849 189.669  1.00 67.07           N
ATOM   4893  CA  LEU A 806     208.070 249.090 189.810  1.00 67.07           C
ATOM   4894  C   LEU A 806     207.336 250.065 190.722  1.00 67.07           C
ATOM   4895  O   LEU A 806     206.103 250.078 190.782  1.00 67.07           O
ATOM   4896  CB  LEU A 806     208.223 249.752 188.440  1.00 67.07           C
ATOM   4897  CG  LEU A 806     209.040 249.173 187.292  1.00 67.07           C
ATOM   4898  CD1 LEU A 806     208.743 249.948 186.028  1.00 67.07           C
ATOM   4899  CD2 LEU A 806     210.499 249.329 187.620  1.00 67.07           C
ATOM   4900  N   PRO A 807     208.134 250.879 191.414  1.00 74.30           N
ATOM   4901  CA  PRO A 807     207.586 251.897 192.316  1.00 74.30           C
ATOM   4902  C   PRO A 807     206.794 253.008 191.651  1.00 74.30           C
ATOM   4903  O   PRO A 807     207.036 253.399 190.508  1.00 74.30           O
ATOM   4904  CB  PRO A 807     208.836 252.465 192.999  1.00 74.30           C
ATOM   4905  CG  PRO A 807     209.939 252.195 192.057  1.00 74.30           C
ATOM   4906  CD  PRO A 807     209.606 250.906 191.381  1.00 74.30           C
ATOM   4907  N   ASP A 808     205.823 253.500 192.416  1.00 93.97           N
ATOM   4908  CA  ASP A 808     204.950 254.612 192.072  1.00 93.97           C
ATOM   4909  C   ASP A 808     205.277 255.743 193.036  1.00 93.97           C
ATOM   4910  O   ASP A 808     205.042 255.602 194.247  1.00 93.97           O
ATOM   4911  CB  ASP A 808     203.478 254.216 192.186  1.00 93.97           C
ATOM   4912  CG  ASP A 808     202.542 255.309 191.710  1.00 93.97           C
ATOM   4913  OD1 ASP A 808     203.021 256.272 191.075  1.00 93.97           O
ATOM   4914  OD2 ASP A 808     201.326 255.209 191.978  1.00 93.97           O
ATOM   4915  N   PRO A 809     205.833 256.864 192.562  1.00 98.81           N
ATOM   4916  CA  PRO A 809     206.204 257.970 193.462  1.00 98.81           C
ATOM   4917  C   PRO A 809     205.113 258.469 194.403  1.00 98.81           C
ATOM   4918  O   PRO A 809     205.381 259.338 195.239  1.00 98.81           O
ATOM   4919  CB  PRO A 809     206.619 259.076 192.484  1.00 98.81           C
ATOM   4920  CG  PRO A 809     207.101 258.344 191.279  1.00 98.81           C
ATOM   4921  CD  PRO A 809     206.244 257.114 191.170  1.00 98.81           C
ATOM   4922  N   SER A 810     203.888 257.951 194.276  1.00100.75           N
ATOM   4923  CA  SER A 810     202.800 258.391 195.145  1.00100.75           C
ATOM   4924  C   SER A 810     203.129 258.164 196.617  1.00100.75           C
ATOM   4925  O   SER A 810     202.838 259.018 197.463  1.00100.75           O
ATOM   4926  CB  SER A 810     201.506 257.669 194.771  1.00100.75           C
ATOM   4927  OG  SER A 810     201.320 257.651 193.367  1.00100.75           O
ATOM   4928  N   LYS A 811     203.734 257.028 196.943  1.00 97.20           N
ATOM   4929  CA  LYS A 811     204.046 256.710 198.333  1.00 97.20           C
ATOM   4930  C   LYS A 811     205.299 257.438 198.807  1.00 97.20           C
ATOM   4931  O   LYS A 811     205.867 257.098 199.845  1.00 97.20           O
ATOM   4932  CB  LYS A 811     204.223 255.203 198.514  1.00 97.20           C
ATOM   4933  CG  LYS A 811     202.928 254.415 198.460  1.00 97.20           C
ATOM   4934  CD  LYS A 811     202.628 253.935 197.050  1.00 97.20           C
ATOM   4935  CE  LYS A 811     201.354 253.109 197.009  1.00 97.20           C
ATOM   4936  NZ  LYS A 811     201.044 252.644 195.630  1.00 97.20           N
ATOM   4937  N   ARG A 815     208.204 252.764 197.323  1.00 73.81           N
ATOM   4938  CA  ARG A 815     208.055 251.321 197.190  1.00 73.81           C
ATOM   4939  C   ARG A 815     207.029 250.981 196.119  1.00 73.81           C
ATOM   4940  O   ARG A 815     206.125 251.767 195.845  1.00 73.81           O
ATOM   4941  CB  ARG A 815     207.643 250.702 198.524  1.00 73.81           C
ATOM   4942  CG  ARG A 815     208.735 250.713 199.573  1.00 73.81           C
ATOM   4943  CD  ARG A 815     208.329 249.914 200.793  1.00 73.81           C
ATOM   4944  NE  ARG A 815     207.255 250.576 201.526  1.00 73.81           N
ATOM   4945  CZ  ARG A 815     207.067 250.471 202.835  1.00 73.81           C
ATOM   4946  NH1 ARG A 815     206.061 251.111 203.415  1.00 73.81           N
ATOM   4947  NH2 ARG A 815     207.885 249.730 203.567  1.00 73.81           N
ATOM   4948  N   SER A 816     207.171 249.805 195.514  1.00 71.77           N
ATOM   4949  CA  SER A 816     206.180 249.336 194.560  1.00 71.77           C
ATOM   4950  C   SER A 816     204.904 248.905 195.276  1.00 71.77           C
ATOM   4951  O   SER A 816     204.865 248.742 196.498  1.00 71.77           O
ATOM   4952  CB  SER A 816     206.734 248.174 193.741  1.00 71.77           C
ATOM   4953  OG  SER A 816     206.877 247.014 194.541  1.00 71.77           O
ATOM   4954  N   PHE A 817     203.841 248.737 194.486  1.00 69.46           N
ATOM   4955  CA  PHE A 817     202.568 248.271 195.027  1.00 69.46           C
ATOM   4956  C   PHE A 817     202.745 246.960 195.783  1.00 69.46           C
ATOM   4957  O   PHE A 817     202.292 246.819 196.924  1.00 69.46           O
ATOM   4958  CB  PHE A 817     201.529 248.116 193.918  1.00 69.46           C
ATOM   4959  CG  PHE A 817     200.168 247.735 194.427  1.00 69.46           C
ATOM   4960  CD1 PHE A 817     199.841 246.415 194.684  1.00 69.46           C
ATOM   4961  CD2 PHE A 817     199.220 248.712 194.672  1.00 69.46           C
ATOM   4962  CE1 PHE A 817     198.593 246.078 195.167  1.00 69.46           C
ATOM   4963  CE2 PHE A 817     197.971 248.381 195.150  1.00 69.46           C
ATOM   4964  CZ  PHE A 817     197.656 247.062 195.396  1.00 69.46           C
ATOM   4965  N   ILE A 818     203.394 245.982 195.147  1.00 66.90           N
ATOM   4966  CA  ILE A 818     203.605 244.681 195.777  1.00 66.90           C
ATOM   4967  C   ILE A 818     204.421 244.838 197.052  1.00 66.90           C
ATOM   4968  O   ILE A 818     204.103 244.240 198.086  1.00 66.90           O
ATOM   4969  CB  ILE A 818     204.266 243.699 194.795  1.00 66.90           C
ATOM   4970  CG1 ILE A 818     203.296 243.346 193.670  1.00 66.90           C
ATOM   4971  CG2 ILE A 818     204.709 242.442 195.515  1.00 66.90           C
ATOM   4972  CD1 ILE A 818     203.951 242.666 192.497  1.00 66.90           C
ATOM   4973  N   GLU A 819     205.496 245.629 196.997  1.00 71.30           N
ATOM   4974  CA  GLU A 819     206.316 245.802 198.191  1.00 71.30           C
ATOM   4975  C   GLU A 819     205.482 246.379 199.327  1.00 71.30           C
ATOM   4976  O   GLU A 819     205.627 245.965 200.483  1.00 71.30           O
ATOM   4977  CB  GLU A 819     207.519 246.695 197.891  1.00 71.30           C
ATOM   4978  CG  GLU A 819     208.589 246.024 197.049  1.00 71.30           C
ATOM   4979  CD  GLU A 819     209.468 247.018 196.316  1.00 71.30           C
ATOM   4980  OE1 GLU A 819     210.141 247.826 196.988  1.00 71.30           O
ATOM   4981  OE2 GLU A 819     209.486 246.990 195.068  1.00 71.30           O
ATOM   4982  N   ASP A 820     204.605 247.341 199.022  1.00 72.60           N
ATOM   4983  CA  ASP A 820     203.769 247.914 200.071  1.00 72.60           C
ATOM   4984  C   ASP A 820     202.835 246.850 200.624  1.00 72.60           C
ATOM   4985  O   ASP A 820     202.649 246.740 201.841  1.00 72.60           O
ATOM   4986  CB  ASP A 820     202.977 249.099 199.529  1.00 72.60           C
ATOM   4987  CG  ASP A 820     203.735 250.401 199.637  1.00 72.60           C
ATOM   4988  OD1 ASP A 820     204.845 250.400 200.210  1.00 72.60           O
ATOM   4989  OD2 ASP A 820     203.221 251.424 199.147  1.00 72.60           O
ATOM   4990  N   LEU A 821     202.224 246.069 199.730  1.00 71.15           N
ATOM   4991  CA  LEU A 821     201.370 244.962 200.142  1.00 71.15           C
ATOM   4992  C   LEU A 821     202.160 244.001 201.020  1.00 71.15           C
ATOM   4993  O   LEU A 821     201.647 243.480 202.017  1.00 71.15           O
ATOM   4994  CB  LEU A 821     200.795 244.261 198.911  1.00 71.15           C
ATOM   4995  CG  LEU A 821     199.895 243.038 199.085  1.00 71.15           C
ATOM   4996  CD1 LEU A 821     198.938 242.944 197.913  1.00 71.15           C
ATOM   4997  CD2 LEU A 821     200.711 241.771 199.183  1.00 71.15           C
ATOM   4998  N   LEU A 822     203.415 243.755 200.642  1.00 70.61           N
ATOM   4999  CA  LEU A 822     204.272 242.806 201.342  1.00 70.61           C
ATOM   5000  C   LEU A 822     204.523 243.256 202.774  1.00 70.61           C
ATOM   5001  O   LEU A 822     204.387 242.467 203.716  1.00 70.61           O
ATOM   5002  CB  LEU A 822     205.591 242.645 200.589  1.00 70.61           C
ATOM   5003  CG  LEU A 822     205.649 241.521 199.558  1.00 70.61           C
ATOM   5004  CD1 LEU A 822     206.780 241.760 198.579  1.00 70.61           C
ATOM   5005  CD2 LEU A 822     205.817 240.185 200.247  1.00 70.61           C
ATOM   5006  N   PHE A 823     204.913 244.520 202.956  1.00 72.20           N
ATOM   5007  CA  PHE A 823     205.211 245.011 204.296  1.00 72.20           C
ATOM   5008  C   PHE A 823     203.999 244.883 205.207  1.00 72.20           C
ATOM   5009  O   PHE A 823     204.134 244.527 206.383  1.00 72.20           O
ATOM   5010  CB  PHE A 823     205.655 246.470 204.228  1.00 72.20           C
ATOM   5011  CG  PHE A 823     207.130 246.651 204.064  1.00 72.20           C
ATOM   5012  CD1 PHE A 823     207.709 246.608 202.810  1.00 72.20           C
ATOM   5013  CD2 PHE A 823     207.937 246.878 205.163  1.00 72.20           C
ATOM   5014  CE1 PHE A 823     209.068 246.781 202.654  1.00 72.20           C
ATOM   5015  CE2 PHE A 823     209.298 247.051 205.014  1.00 72.20           C
ATOM   5016  CZ  PHE A 823     209.864 247.003 203.757  1.00 72.20           C
ATOM   5017  N   ASN A 824     202.806 245.166 204.691  1.00 73.94           N
ATOM   5018  CA  ASN A 824     201.625 245.145 205.540  1.00 73.94           C
ATOM   5019  C   ASN A 824     201.156 243.727 205.834  1.00 73.94           C
ATOM   5020  O   ASN A 824     200.200 243.548 206.595  1.00 73.94           O
ATOM   5021  CB  ASN A 824     200.493 245.939 204.886  1.00 73.94           C
ATOM   5022  CG  ASN A 824     200.713 247.435 204.964  1.00 73.94           C
ATOM   5023  OD1 ASN A 824     201.344 247.932 205.895  1.00 73.94           O
ATOM   5024  ND2 ASN A 824     200.196 248.161 203.981  1.00 73.94           N
ATOM   5025  N   LYS A 825     201.807 242.725 205.240  1.00 78.89           N
ATOM   5026  CA  LYS A 825     201.498 241.328 205.525  1.00 78.89           C
ATOM   5027  C   LYS A 825     202.004 240.889 206.893  1.00 78.89           C
ATOM   5028  O   LYS A 825     201.374 240.047 207.542  1.00 78.89           O
ATOM   5029  CB  LYS A 825     202.067 240.427 204.430  1.00 78.89           C
ATOM   5030  CG  LYS A 825     201.847 238.942 204.669  1.00 78.89           C
ATOM   5031  CD  LYS A 825     200.372 238.600 204.717  1.00 78.89           C
ATOM   5032  CE  LYS A 825     199.656 239.080 203.475  1.00 78.89           C
ATOM   5033  NZ  LYS A 825     198.203 238.765 203.518  1.00 78.89           N
ATOM   5034  N   VAL A 826     203.119 241.445 207.353  1.00 82.86           N
ATOM   5035  CA  VAL A 826     203.748 241.004 208.587  1.00 82.86           C
ATOM   5036  C   VAL A 826     203.649 242.108 209.637  1.00 82.86           C
ATOM   5037  O   VAL A 826     203.327 243.259 209.343  1.00 82.86           O
ATOM   5038  CB  VAL A 826     205.212 240.582 208.364  1.00 82.86           C
ATOM   5039  CG1 VAL A 826     205.278 239.409 207.407  1.00 82.86           C
ATOM   5040  CG2 VAL A 826     206.014 241.744 207.820  1.00 82.86           C
ATOM   5041  N   THR A 827     203.937 241.734 210.881  1.00 87.60           N
ATOM   5042  CA  THR A 827     203.503 242.453 212.076  1.00 87.60           C
ATOM   5043  C   THR A 827     204.681 242.744 212.997  1.00 87.60           C
ATOM   5044  O   THR A 827     204.664 242.413 214.184  1.00 87.60           O
ATOM   5045  CB  THR A 827     202.432 241.662 212.821  1.00 87.60           C
ATOM   5046  OG1 THR A 827     202.920 240.344 213.101  1.00 87.60           O
ATOM   5047  CG2 THR A 827     201.165 241.558 211.986  1.00 87.60           C
ATOM   5048  N   LEU A 828     205.742 243.324 212.438  1.00 88.62           N
ATOM   5049  CA  LEU A 828     206.916 243.752 213.206  1.00 88.62           C
ATOM   5050  C   LEU A 828     206.555 244.400 214.542  1.00 88.62           C
ATOM   5051  O   LEU A 828     206.721 243.795 215.601  1.00 88.62           O
ATOM   5052  CB  LEU A 828     207.761 244.739 212.392  1.00 88.62           C
ATOM   5053  CG  LEU A 828     208.697 244.220 211.299  1.00 88.62           C
ATOM   5054  CD1 LEU A 828     207.921 243.787 210.070  1.00 88.62           C
ATOM   5055  CD2 LEU A 828     209.727 245.278 210.936  1.00 88.62           C
ATOM   5056  N   GLN A 853     210.760 243.149 224.719  1.00100.60           N
ATOM   5057  CA  GLN A 853     211.297 244.096 223.751  1.00100.60           C
ATOM   5058  C   GLN A 853     212.691 244.555 224.175  1.00100.60           C
ATOM   5059  O   GLN A 853     213.667 243.824 224.009  1.00100.60           O
ATOM   5060  CB  GLN A 853     210.357 245.297 223.598  1.00100.60           C
ATOM   5061  CG  GLN A 853     210.651 246.183 222.396  1.00100.60           C
ATOM   5062  CD  GLN A 853     209.859 247.474 222.421  1.00100.60           C
[truncated: 1,912,263 more chars]
